# Supplementary material for: Exploring complex miRNA-mRNA interactions with Bayesian networks by splitting-averaging strategy
Source: BMC Bioinformatics. 2009 Dec 10;10:408. doi: 10.1186/1471-2105-10-408 (PMC2797807; doi:10.1186/1471-2105-10-408)
Supplement: Additional file 1 — Differentially expressed miRNAs and mRNAs. Welch t-statistics with 10,000 times permutation is used to identified differentially expressed miRNAs and mRNAs. The selected miRNAs and mRNAs are highlighted. Probe names, miRNA names, test statistic, p-values and Benjamini and Hochberg adjusted p-values are listed. [file 1471-2105-10-408-S1.XLS]

## Sheet: mRNA-DifferentiallyExpressed
Probename	index	teststat	rawp	adjp
202790_at	2304	-17.8533	0.0001	0.0001
218186_at	16764	-16.6919	0.0001	0.0001
201839_s_at	1360	-14.6453	0.0001	0.0001
201426_s_at	947	12.5537	0.0001	0.0001
210715_s_at	10030	-12.3544	0.0001	0.0001
201131_s_at	656	-11.7882	0.0001	0.0001
208190_s_at	7593	-10.9942	0.0001	0.0001
202826_at	2339	-10.9038	0.0001	0.0001
202005_at	1526	-10.5017	0.0001	0.0001
219121_s_at	17698	-10.1036	0.0001	0.0001
201015_s_at	541	-10.0222	0.0001	0.0001
220750_s_at	19277	9.82	0.0001	0.0001
201650_at	1171	-9.79433	0.0001	0.0001
37117_at	20878	-9.5169	0.0001	0.0001
209008_x_at	8384	-9.32462	0.0001	0.0001
221664_s_at	20114	-9.30774	0.0001	0.0001
202597_at	2113	-9.07428	0.0001	0.0001
200665_s_at	193	8.98206	0.0001	0.0001
200606_at	134	-8.92548	0.0001	0.0001
204717_s_at	4212	-8.74861	0.0001	0.0001
212263_at	11457	8.68681	0.0001	0.0001
204740_at	4235	-8.67404	0.0001	0.0001
209285_s_at	8658	8.60642	0.0001	0.0001
202998_s_at	2509	8.56472	0.0001	0.0001
216905_s_at	15659	-8.13407	0.0001	0.0007
201428_at	949	-7.96729	0.0001	0.0007
203287_at	2796	-7.83705	0.0001	0.0009
204019_s_at	3518	-7.79161	0.0001	0.001
203713_s_at	3218	-7.77863	0.0001	0.0012
212746_s_at	11926	7.71513	0.0001	0.0015
205709_s_at	5195	-7.61584	0.0001	0.0018
206683_at	6160	-7.59426	0.0001	0.0018
202664_at	2178	7.55318	0.0001	0.0022
218816_at	17393	-7.53434	0.0001	0.0022
212667_at	11849	7.52241	0.0001	0.0022
35148_at	20830	-7.46787	0.0001	0.0023
209873_s_at	9230	-7.4244	0.0001	0.0024
203729_at	3234	7.41339	0.0001	0.0024
219387_at	17962	7.3765	0.0001	0.0028
203300_x_at	2809	7.34934	0.0001	0.0028
219395_at	17970	-7.24134	0.0001	0.0034
201596_x_at	1117	-7.24012	0.0001	0.0034
212702_s_at	11882	7.17144	0.0001	0.0044
220638_s_at	19185	-7.14051	0.0001	0.0047
212636_at	11819	7.09889	0.0001	0.0051
218196_at	16774	7.06217	0.0001	0.0056
212262_at	11456	7.02485	0.0001	0.0061
207719_x_at	7166	7.02122	0.0001	0.0062
208009_s_at	7424	-6.9602	0.0001	0.0075
213262_at	12415	6.93815	0.0001	0.0079
216641_s_at	15460	-6.92569	0.0001	0.0085
219411_at	17986	-6.88166	0.0001	0.0093
219388_at	17963	-6.8755	0.0001	0.0094
210495_x_at	9827	6.87104	0.0001	0.0094
218966_at	17543	-6.86623	0.0001	0.0096
210827_s_at	10136	-6.83216	0.0001	0.0098
210372_s_at	9712	-6.81741	0.0001	0.01
203855_at	3358	6.78722	0.0001	0.0106
203453_at	2961	-6.76765	0.0001	0.0109
212464_s_at	11653	6.7557	0.0001	0.011
203953_s_at	3454	-6.72189	0.0001	0.0118
211719_x_at	10939	6.70388	0.0001	0.0128
205980_s_at	5461	-6.65986	0.0001	0.0142
212925_at	12099	-6.64047	0.0001	0.015
218792_s_at	17369	-6.63038	0.0001	0.0157
219461_at	18036	-6.57998	0.0001	0.0174
218780_at	17357	-6.55734	0.0001	0.0183
202525_at	2041	-6.54891	0.0001	0.0185
209872_s_at	9229	-6.43293	0.0001	0.0249
212360_at	11551	6.43223	0.0001	0.0249
212646_at	11829	6.42225	0.0001	0.0253
207169_x_at	6639	-6.35861	0.0001	0.0297
212758_s_at	11938	6.32394	0.0001	0.0331
205309_at	4800	-6.25581	0.0001	0.0393
218448_at	17026	-6.22437	0.0001	0.0415
221273_s_at	19733	-6.21894	0.0001	0.0417
213139_at	12300	6.19412	0.0001	0.0441
218931_at	17508	-6.18171	0.0001	0.0457
206043_s_at	5523	-6.17465	0.0001	0.0465
203786_s_at	3291	-6.15809	0.0001	0.0487
210749_x_at	10060	-6.15526	0.0001	0.0491
201540_at	1061	6.10027	0.0001	0.0556
208779_x_at	8159	-6.09484	0.0001	0.0565
208966_x_at	8343	6.08137	0.0001	0.0588
205977_s_at	5458	-6.07893	0.0001	0.0593
218035_s_at	16615	-6.07658	0.0001	0.0596
213285_at	12438	-6.04692	0.0001	0.0643
213154_s_at	12315	6.04341	0.0001	0.0645
219432_at	18007	6.02105	0.0001	0.0684
44702_at	21015	6.00364	0.0001	0.0712
219279_at	17855	5.99686	0.0001	0.0716
220289_s_at	18851	-5.99213	0.0001	0.0722
205088_at	4581	5.90193	0.0001	0.09
212423_at	11613	5.88604	0.0001	0.0923
202123_s_at	1643	5.87062	0.0001	0.0949
202760_s_at	2274	5.86522	0.0001	0.0962
200757_s_at	284	5.85276	0.0001	0.0983
220741_s_at	19269	-5.84058	0.0001	0.1013
210692_s_at	10013	5.80887	0.0001	0.1091
219513_s_at	18088	-5.8048	0.0001	0.1102
218677_at	17254	-5.80122	0.0001	0.1109
201708_s_at	1229	-5.79916	0.0001	0.1115
204328_at	3826	-5.79825	0.0001	0.1118
201005_at	531	-5.76646	0.0001	0.1203
219125_s_at	17702	-5.75637	0.0001	0.1229
202546_at	2062	-5.75515	0.0001	0.1231
202759_s_at	2273	5.75283	0.0001	0.1236
212729_at	11909	-5.74558	0.0001	0.1261
208965_s_at	8342	5.71029	0.0001	0.1357
202827_s_at	2340	5.70347	0.0001	0.137
205006_s_at	4500	5.69999	0.0001	0.138
221610_s_at	20062	-5.69743	0.0001	0.1384
201531_at	1052	-5.6845	0.0001	0.1431
203320_at	2829	5.68107	0.0001	0.1443
1007_s_at	1	-5.68068	0.0001	0.1443
208790_s_at	8170	5.6506	0.0001	0.1536
206129_s_at	5608	5.61827	0.0001	0.1644
212414_s_at	11604	5.60817	0.0001	0.1688
202766_s_at	2280	5.57834	0.0001	0.1789
200600_at	128	5.54971	0.0001	0.1928
212962_at	12135	5.4916	0.0001	0.2174
215143_at	14162	5.48788	0.0001	0.2183
217188_s_at	15889	-5.47895	0.0001	0.2227
219946_x_at	18511	-5.47321	0.0001	0.225
205617_at	5105	-5.46779	0.0001	0.2269
203603_s_at	3110	5.44754	0.0001	0.2374
202889_x_at	2401	-5.44487	0.0001	0.239
214734_at	13791	-5.44316	0.0001	0.2396
209440_at	8811	5.42788	0.0001	0.2463
206723_s_at	6200	-5.42469	0.0001	0.2475
222146_s_at	20561	5.40844	0.0001	0.2567
213113_s_at	12275	5.40652	0.0001	0.2574
209494_s_at	8863	-5.40588	0.0001	0.2579
216836_s_at	15601	-5.37706	0.0001	0.2712
202562_s_at	2078	-5.37569	0.0001	0.2722
37408_at	20888	5.37189	0.0001	0.2743
214501_s_at	13566	-5.3597	0.0001	0.2805
218076_s_at	16655	5.34754	0.0001	0.2862
201389_at	910	5.34662	0.0001	0.2868
209164_s_at	8539	-5.30686	0.0001	0.3066
214449_s_at	13514	5.30653	0.0001	0.3067
202890_at	2402	-5.30194	0.0001	0.3085
215243_s_at	14250	-5.25129	0.0001	0.3376
212265_at	11459	5.23482	0.0001	0.3479
209340_at	8712	5.22556	0.0001	0.3538
218425_at	17003	5.21952	0.0001	0.3582
211712_s_at	10932	-5.20215	0.0001	0.3675
202286_s_at	1804	-5.20079	0.0001	0.3684
216821_at	15591	-5.19609	0.0001	0.3713
209163_at	8538	-5.19038	0.0001	0.3744
204856_at	4350	-5.18275	0.0001	0.378
222129_at	20545	5.16844	0.0001	0.3881
210875_s_at	10178	5.16554	0.0001	0.3896
203954_x_at	3455	-5.15499	0.0001	0.3972
203695_s_at	3202	5.13658	0.0001	0.4097
210299_s_at	9641	5.12643	0.0001	0.417
202332_at	1850	5.11969	0.0001	0.4214
204774_at	4269	5.09408	0.0001	0.4389
209967_s_at	9322	5.08639	0.0001	0.4433
200833_s_at	360	5.08284	0.0001	0.4454
209203_s_at	8577	5.07077	0.0001	0.4528
40420_at	20967	5.06722	0.0001	0.4555
211675_s_at	10896	5.06071	0.0001	0.4611
90265_at	21206	-5.05467	0.0001	0.4651
201130_s_at	655	-5.02741	0.0001	0.4849
213416_at	12563	5.02243	0.0001	0.489
211715_s_at	10935	-5.00701	0.0001	0.498
220318_at	18880	-5.00257	0.0001	0.501
212419_at	11609	4.99893	0.0001	0.5042
201079_at	604	-4.98277	0.0001	0.5136
202142_at	1662	4.98157	0.0001	0.5145
221510_s_at	19965	4.97329	0.0001	0.5208
203216_s_at	2726	-4.96269	0.0001	0.5294
205490_x_at	4980	-4.9585	0.0001	0.5329
204484_at	3981	-4.90702	0.0001	0.5724
201698_s_at	1219	-4.88263	0.0001	0.5878
211778_s_at	10994	-4.87552	0.0001	0.5919
208771_s_at	8151	-4.86994	0.0001	0.596
212117_at	11313	4.83097	0.0001	0.6255
208862_s_at	8240	-4.8298	0.0001	0.6267
210085_s_at	9435	-4.8281	0.0001	0.6279
213412_at	12559	-4.80147	0.0001	0.6484
201790_s_at	1311	-4.79025	0.0001	0.6577
209261_s_at	8634	-4.78513	0.0001	0.6614
212001_at	11202	4.75323	0.0001	0.6848
212541_at	11727	-4.70836	0.0001	0.7191
207630_s_at	7078	4.70485	0.0001	0.7216
215471_s_at	14454	-4.68389	0.0001	0.7372
202306_at	1824	-4.68347	0.0001	0.7374
212935_at	12109	-4.66081	0.0001	0.7565
219850_s_at	18420	-4.64458	0.0001	0.7683
221737_at	20181	4.6332	0.0001	0.7757
215747_s_at	14701	-4.62911	0.0001	0.7776
200804_at	331	-4.6248	0.0001	0.7798
212615_at	11799	4.61944	0.0001	0.7835
209884_s_at	9241	4.59087	0.0001	0.8019
218170_at	16748	-4.5816	0.0001	0.8086
209249_s_at	8622	-4.5704	0.0001	0.8162
201866_s_at	1387	4.56935	0.0001	0.8167
219598_s_at	18172	4.46891	0.0001	0.8738
220334_at	18896	4.45901	0.0001	0.878
221561_at	20016	4.35029	0.0001	0.9254
214505_s_at	13570	4.3109	0.0001	0.9408
217943_s_at	16525	4.27858	0.0001	0.9501
213474_at	12619	4.24269	0.0001	0.9595
209792_s_at	9151	-4.23397	0.0001	0.9608
218531_at	17109	-4.18771	0.0001	0.9707
202613_at	2128	4.09058	0.0001	0.9863
210554_s_at	9881	-4.08401	0.0001	0.9872
211240_x_at	10515	-3.98294	0.0001	0.9947
220358_at	18918	3.95286	0.0001	0.9957
216442_x_at	15307	6.74448	0.0002	0.0114
218261_at	16839	-5.9831	0.0002	0.0734
41858_at	20998	-5.8136	0.0002	0.108
204422_s_at	3919	5.75509	0.0002	0.1231
206332_s_at	5811	5.73266	0.0002	0.1295
210058_at	9409	-5.67958	0.0002	0.1445
210547_x_at	9874	-5.66599	0.0002	0.1487
204224_s_at	3723	-5.54514	0.0002	0.1958
201717_at	1238	-5.52222	0.0002	0.2048
202665_s_at	2179	5.35646	0.0002	0.2814
204421_s_at	3918	5.33678	0.0002	0.2919
210010_s_at	9363	-5.29518	0.0002	0.3125
200755_s_at	282	5.27992	0.0002	0.3203
204823_at	4317	5.22925	0.0002	0.3519
214958_s_at	13993	-5.20986	0.0002	0.3639
214543_x_at	13608	5.14244	0.0002	0.4057
213302_at	12454	5.12436	0.0002	0.418
212607_at	11792	4.97176	0.0002	0.5222
209367_at	8738	-4.95072	0.0002	0.5383
201272_at	793	4.91698	0.0002	0.5643
218928_s_at	17505	-4.91212	0.0002	0.5684
219686_at	18259	4.90554	0.0002	0.5732
210816_s_at	10126	-4.89043	0.0002	0.5827
204765_at	4260	-4.86308	0.0002	0.6014
207949_s_at	7371	-4.83883	0.0002	0.6191
221029_s_at	19520	4.83633	0.0002	0.621
212727_at	11907	-4.74122	0.0002	0.6935
209222_s_at	8596	-4.68737	0.0002	0.7353
219210_s_at	17786	4.67116	0.0002	0.7486
219919_s_at	18484	-4.65035	0.0002	0.7652
205434_s_at	4924	4.6456	0.0002	0.7674
203518_at	3026	4.6205	0.0002	0.7827
221881_s_at	20318	4.55187	0.0002	0.8272
218568_at	17146	4.54009	0.0002	0.8347
206722_s_at	6199	-4.5061	0.0002	0.8548
202828_s_at	2341	4.49596	0.0002	0.8606
215380_s_at	14372	-4.4955	0.0002	0.861
207168_s_at	6638	-4.47858	0.0002	0.8692
218355_at	16933	4.4678	0.0002	0.8744
202422_s_at	1938	4.44912	0.0002	0.8823
219479_at	18054	4.43701	0.0002	0.8881
203780_at	3285	-4.42926	0.0002	0.8913
201036_s_at	562	-4.42921	0.0002	0.8913
212336_at	11527	-4.41074	0.0002	0.8983
211684_s_at	10904	4.39602	0.0002	0.9056
205847_at	5331	-4.33837	0.0002	0.9307
204065_at	3564	4.33549	0.0002	0.9317
212413_at	11603	4.33404	0.0002	0.933
214688_at	13745	4.33134	0.0002	0.934
201246_s_at	769	-4.31973	0.0002	0.9385
202053_s_at	1573	-4.25319	0.0002	0.9572
201920_at	1441	4.1673	0.0002	0.9754
201220_x_at	743	-4.09866	0.0002	0.9857
219241_x_at	17817	-4.04185	0.0002	0.9918
209172_s_at	8547	4.03719	0.0002	0.9918
212122_at	11318	3.96417	0.0002	0.9951
222028_at	20457	3.84226	0.0002	0.9986
204743_at	4238	3.69526	0.0002	0.9998
204642_at	4137	3.44071	0.0002	1
33322_i_at	20796	-6.14974	0.0003	0.0493
65517_at	21180	-5.58618	0.0003	0.1759
202023_at	1543	-5.44866	0.0003	0.2368
201859_at	1380	5.43863	0.0003	0.2415
210762_s_at	10073	5.36825	0.0003	0.2766
202593_s_at	2109	-5.35358	0.0003	0.2827
203329_at	2837	5.32473	0.0003	0.2978
213338_at	12490	5.3006	0.0003	0.3091
207291_at	6758	-5.25403	0.0003	0.336
219010_at	17587	-5.24993	0.0003	0.3387
210130_s_at	9478	-5.1673	0.0003	0.3887
218517_at	17095	5.13069	0.0003	0.4132
219631_at	18205	5.00605	0.0003	0.4986
209447_at	8818	4.9685	0.0003	0.5244
218262_at	16840	-4.94063	0.0003	0.5454
212609_s_at	11793	4.89962	0.0003	0.5764
202896_s_at	2408	4.87737	0.0003	0.5908
210480_s_at	9818	-4.86654	0.0003	0.5994
205130_at	4623	4.81471	0.0003	0.6389
216808_at	15585	-4.8139	0.0003	0.64
221868_at	20307	-4.79123	0.0003	0.6572
217223_s_at	15916	-4.73659	0.0003	0.6972
203935_at	3436	4.69193	0.0003	0.7311
219569_s_at	18143	4.66539	0.0003	0.7528
217351_at	16019	-4.61197	0.0003	0.7884
203441_s_at	2949	4.57166	0.0003	0.8154
212561_at	11747	4.56148	0.0003	0.8214
202102_s_at	1622	4.54582	0.0003	0.831
218704_at	17281	-4.52616	0.0003	0.8427
205497_at	4987	4.51587	0.0003	0.8492
201200_at	725	-4.4872	0.0003	0.865
201677_at	1198	-4.4603	0.0003	0.8776
200929_at	455	-4.44782	0.0003	0.8832
217650_x_at	16249	4.44365	0.0003	0.8859
216997_x_at	15741	4.42574	0.0003	0.8926
201239_s_at	762	-4.41749	0.0003	0.8957
208634_s_at	8016	4.41326	0.0003	0.8978
55616_at	21109	-4.40393	0.0003	0.9018
220559_at	19111	4.32866	0.0003	0.9354
211569_s_at	10802	-4.31107	0.0003	0.9408
203389_at	2897	4.31073	0.0003	0.9408
205190_at	4683	-4.28537	0.0003	0.9478
1487_at	12	-4.26485	0.0003	0.9537
212120_at	11316	4.25957	0.0003	0.9549
201539_s_at	1060	4.21381	0.0003	0.9659
31846_at	20764	-4.19245	0.0003	0.9699
38710_at	20933	-4.16037	0.0003	0.9762
213218_at	12373	4.14668	0.0003	0.9791
210879_s_at	10181	4.13553	0.0003	0.9813
220073_s_at	18636	-4.13516	0.0003	0.9813
209236_at	8609	4.11303	0.0003	0.9838
201392_s_at	913	3.98742	0.0003	0.9944
209262_s_at	8635	-3.97908	0.0003	0.9948
207012_at	6482	3.95651	0.0003	0.9954
219308_s_at	17884	3.9517	0.0003	0.9958
203325_s_at	2834	3.8998	0.0003	0.9975
209623_at	8987	-3.79298	0.0003	0.9992
212390_at	11580	3.75811	0.0003	0.9995
220144_s_at	18706	-5.2429	0.0004	0.3425
204646_at	4141	5.18912	0.0004	0.3747
209732_at	9092	4.94457	0.0004	0.542
201858_s_at	1379	4.90045	0.0004	0.5757
202146_at	1666	4.89245	0.0004	0.5816
210059_s_at	9410	-4.85829	0.0004	0.6052
200965_s_at	491	-4.69421	0.0004	0.729
203336_s_at	2844	4.68331	0.0004	0.7376
201310_s_at	831	4.65914	0.0004	0.7582
214085_x_at	13171	4.57069	0.0004	0.816
205005_s_at	4499	4.56935	0.0004	0.8167
215807_s_at	14752	-4.56814	0.0004	0.8176
202997_s_at	2508	4.56597	0.0004	0.8189
210761_s_at	10072	-4.55342	0.0004	0.8264
221435_x_at	19890	4.51724	0.0004	0.8482
201688_s_at	1209	-4.51149	0.0004	0.8514
202202_s_at	1722	4.35803	0.0004	0.9226
202871_at	2384	-4.31522	0.0004	0.9398
214154_s_at	13236	-4.24911	0.0004	0.9586
217788_s_at	16373	4.23352	0.0004	0.961
221634_at	20086	4.1864	0.0004	0.9709
201678_s_at	1199	-4.16845	0.0004	0.9753
201931_at	1452	-4.15988	0.0004	0.9764
212616_at	11800	4.09561	0.0004	0.9859
212136_at	11331	4.06206	0.0004	0.9905
219856_at	18426	-4.05279	0.0004	0.9915
200894_s_at	420	-4.01155	0.0004	0.9937
210835_s_at	10144	-3.97277	0.0004	0.9951
209525_at	8894	3.95247	0.0004	0.9958
212284_x_at	11478	-3.85653	0.0004	0.9984
208970_s_at	8347	3.82929	0.0004	0.9989
203063_at	2574	3.7471	0.0004	0.9995
214550_s_at	13615	3.58367	0.0004	1
208971_at	8348	3.55184	0.0004	1
33323_r_at	20797	-6.20115	0.0005	0.0433
208789_at	8169	5.22185	0.0005	0.3563
203407_at	2915	-5.04267	0.0005	0.4743
218656_s_at	17233	4.92204	0.0005	0.5598
217000_at	15744	-4.80807	0.0005	0.6436
212387_at	11577	4.77435	0.0005	0.6695
203509_at	3017	-4.70766	0.0005	0.7195
212656_at	11838	-4.66068	0.0005	0.7567
204160_s_at	3659	-4.56868	0.0005	0.8169
204221_x_at	3720	4.52523	0.0005	0.8433
205308_at	4799	4.52148	0.0005	0.8458
201709_s_at	1230	-4.48747	0.0005	0.8646
205443_at	4933	4.4547	0.0005	0.8799
202087_s_at	1607	4.4528	0.0005	0.8808
210943_s_at	10232	4.40337	0.0005	0.902
203942_s_at	3443	-4.38609	0.0005	0.9097
205407_at	4897	4.34728	0.0005	0.9272
212730_at	11910	4.34296	0.0005	0.9288
218190_s_at	16768	-4.32179	0.0005	0.9378
217795_s_at	16380	4.26897	0.0005	0.9531
208449_s_at	7832	-4.23332	0.0005	0.961
209015_s_at	8391	4.2251	0.0005	0.9632
212119_at	11315	4.20341	0.0005	0.968
210298_x_at	9640	4.16783	0.0005	0.9754
219518_s_at	18093	-4.16543	0.0005	0.9757
200883_at	409	-4.12337	0.0005	0.9826
202369_s_at	1887	4.12144	0.0005	0.983
200752_s_at	279	-4.10858	0.0005	0.9846
219390_at	17965	4.08949	0.0005	0.9865
213111_at	12273	4.07753	0.0005	0.9881
214625_s_at	13687	-4.07028	0.0005	0.9894
216620_s_at	15443	4.05997	0.0005	0.9907
212245_at	11439	3.94564	0.0005	0.9961
221829_s_at	20271	3.9033	0.0005	0.9971
201048_x_at	574	-3.87218	0.0005	0.9983
219626_at	18200	3.8188	0.0005	0.9991
219127_at	17704	-3.64408	0.0005	1
212322_at	11513	-3.49929	0.0005	1
211742_s_at	10961	2.95333	0.0005	1
204604_at	4099	5.19193	0.0006	0.3742
201431_s_at	952	4.96877	0.0006	0.5243
214175_x_at	13255	4.90436	0.0006	0.5738
213943_at	13037	4.8382	0.0006	0.6193
206665_s_at	6142	-4.81916	0.0006	0.6359
203440_at	2948	4.75438	0.0006	0.6842
203753_at	3258	4.72817	0.0006	0.7039
208932_at	8310	-4.66482	0.0006	0.7534
213010_at	12178	4.60292	0.0006	0.794
210511_s_at	9841	4.58218	0.0006	0.8085
212385_at	11576	4.4828	0.0006	0.8678
212300_at	11494	4.46878	0.0006	0.8739
214446_at	13511	4.42284	0.0006	0.8938
213102_at	12265	4.39747	0.0006	0.9053
219622_at	18196	-4.39689	0.0006	0.9054
219582_at	18156	4.35759	0.0006	0.9227
214092_x_at	13178	4.34127	0.0006	0.9293
210916_s_at	10209	4.27998	0.0006	0.9497
212611_at	11795	-4.2456	0.0006	0.9591
205802_at	5286	4.21391	0.0006	0.9658
204140_at	3639	4.20289	0.0006	0.9681
221888_at	20325	-4.16849	0.0006	0.9753
204002_s_at	3501	-4.16454	0.0006	0.9757
215000_s_at	14032	4.15946	0.0006	0.9764
205803_s_at	5287	4.12011	0.0006	0.9831
201040_at	566	4.11543	0.0006	0.9837
201606_s_at	1127	4.0591	0.0006	0.9907
215493_x_at	14474	4.0576	0.0006	0.9909
209943_at	9298	4.04891	0.0006	0.9916
210697_at	10016	4.026	0.0006	0.9926
206109_at	5588	-4.02278	0.0006	0.9929
214274_s_at	13349	-4.00787	0.0006	0.9937
38766_at	20934	-4.00269	0.0006	0.9937
209870_s_at	9227	3.98564	0.0006	0.9945
206891_at	6365	-3.96762	0.0006	0.9951
202682_s_at	2196	3.95667	0.0006	0.9954
202765_s_at	2279	3.95213	0.0006	0.9958
215268_at	14275	3.94494	0.0006	0.9961
221256_s_at	19716	-3.8881	0.0006	0.9977
218010_x_at	16590	-3.88398	0.0006	0.9979
205796_at	5280	3.76855	0.0006	0.9995
212651_at	11833	3.69632	0.0006	0.9998
215293_s_at	14298	-3.62863	0.0006	1
207238_s_at	6706	2.64231	0.0006	1
202454_s_at	1970	-5.20807	0.0007	0.3647
203397_s_at	2905	-4.96932	0.0007	0.5241
201860_s_at	1381	4.9499	0.0007	0.5389
205455_at	4945	-4.82162	0.0007	0.6338
203299_s_at	2808	4.76567	0.0007	0.6759
201739_at	1260	4.67232	0.0007	0.7472
160020_at	15	4.64892	0.0007	0.7659
202686_s_at	2200	4.6109	0.0007	0.7891
205798_at	5282	4.60992	0.0007	0.7895
201510_at	1031	-4.56956	0.0007	0.8167
211671_s_at	10892	4.554	0.0007	0.8259
203633_at	3140	-4.48363	0.0007	0.8672
204168_at	3667	-4.48207	0.0007	0.868
201185_at	710	4.41762	0.0007	0.8956
209307_at	8680	4.38862	0.0007	0.9085
209087_x_at	8463	4.37708	0.0007	0.9138
212823_s_at	12002	-4.248	0.0007	0.9588
204255_s_at	3754	-4.23454	0.0007	0.9607
206604_at	6081	-4.21492	0.0007	0.9655
216321_s_at	15211	4.20037	0.0007	0.9684
205083_at	4576	4.17553	0.0007	0.9733
204985_s_at	4479	-4.16256	0.0007	0.9759
215963_x_at	14895	-4.10143	0.0007	0.9852
217662_x_at	16259	4.05243	0.0007	0.9915
207657_x_at	7105	4.05046	0.0007	0.9916
207525_s_at	6976	-3.98156	0.0007	0.9947
204882_at	4376	3.92198	0.0007	0.9967
209716_at	9076	3.90169	0.0007	0.9973
212052_s_at	11249	-3.89478	0.0007	0.9975
200670_at	198	-3.86897	0.0007	0.9983
46167_at	21030	3.80509	0.0007	0.9992
222149_x_at	20564	3.80207	0.0007	0.9992
203944_x_at	3445	3.65706	0.0007	1
221665_s_at	20115	-3.63247	0.0007	1
219083_at	17660	3.60095	0.0007	1
214298_x_at	13373	3.53915	0.0007	1
207076_s_at	6546	-5.08941	0.0008	0.4419
207876_s_at	7310	4.5934	0.0008	0.8005
205122_at	4615	4.40709	0.0008	0.8999
204872_at	4366	4.35836	0.0008	0.9225
203911_at	3412	-4.27628	0.0008	0.9507
201035_s_at	561	-4.22579	0.0008	0.9628
208709_s_at	8089	4.15699	0.0008	0.9767
210461_s_at	9801	-4.14796	0.0008	0.9791
202663_at	2177	4.12064	0.0008	0.9831
203143_s_at	2653	-4.10807	0.0008	0.9847
204751_x_at	4246	-4.09064	0.0008	0.9863
208443_x_at	7827	4.06056	0.0008	0.9907
203254_s_at	2763	4.05402	0.0008	0.9913
222384_at	20754	-4.04731	0.0008	0.9916
204056_s_at	3555	-3.90144	0.0008	0.9973
51192_at	21076	-3.89933	0.0008	0.9975
202685_s_at	2199	3.88577	0.0008	0.9977
205885_s_at	5368	3.86696	0.0008	0.9983
202696_at	2210	3.83039	0.0008	0.9989
200044_at	65	-3.81817	0.0008	0.9991
202103_at	1623	3.7914	0.0008	0.9992
218380_at	16958	3.78719	0.0008	0.9992
207383_s_at	6845	-3.77673	0.0008	0.9994
214798_at	13850	-3.76753	0.0008	0.9995
91826_at	21213	-3.75673	0.0008	0.9995
214894_x_at	13934	3.73627	0.0008	0.9996
205759_s_at	5244	-3.72329	0.0008	0.9997
200925_at	451	-3.61145	0.0008	1
204637_at	4132	3.50534	0.0008	1
201645_at	1166	4.99175	0.0009	0.5087
202897_at	2409	4.82673	0.0009	0.6293
212096_s_at	11293	-4.67525	0.0009	0.7446
206023_at	5504	-4.44858	0.0009	0.8825
213906_at	13002	4.36377	0.0009	0.9202
218342_s_at	16920	-4.33879	0.0009	0.9307
206571_s_at	6048	4.2432	0.0009	0.9594
217901_at	16485	-4.16192	0.0009	0.9759
201886_at	1407	-4.16015	0.0009	0.9764
209859_at	9216	4.15621	0.0009	0.977
201865_x_at	1386	4.14724	0.0009	0.9791
203282_at	2791	4.11396	0.0009	0.9837
220095_at	18658	4.07907	0.0009	0.9878
204337_at	3835	4.06434	0.0009	0.99
203765_at	3270	-4.05732	0.0009	0.9909
203522_at	3030	-4.04044	0.0009	0.9918
208270_s_at	7666	-4.00087	0.0009	0.9938
209925_at	9280	-3.90541	0.0009	0.9971
209717_at	9077	3.88075	0.0009	0.998
220167_s_at	18729	3.87815	0.0009	0.9981
202852_s_at	2365	-3.84121	0.0009	0.9987
212752_at	11932	3.80603	0.0009	0.9992
202751_at	2265	3.78522	0.0009	0.9992
220742_s_at	19270	3.69965	0.0009	0.9998
212482_at	11671	-3.64023	0.0009	1
205346_at	4837	3.6173	0.0009	1
210056_at	9407	-3.59562	0.0009	1
201218_at	741	-3.57137	0.0009	1
201791_s_at	1312	-3.43758	0.0009	1
208378_x_at	7765	3.37629	0.0009	1
211564_s_at	10798	5.1916	0.001	0.3742
213358_at	12510	4.75279	0.001	0.6849
217762_s_at	16347	4.62576	0.001	0.7794
221935_s_at	20370	4.45732	0.001	0.8788
217939_s_at	16521	-4.38481	0.001	0.9101
205743_at	5228	4.3845	0.001	0.9101
209871_s_at	9228	4.35598	0.001	0.9234
209420_s_at	8791	4.32926	0.001	0.9352
204789_at	4283	4.25526	0.001	0.9565
201280_s_at	801	4.25242	0.001	0.9573
203047_at	2558	4.15508	0.001	0.9772
38241_at	20921	4.15042	0.001	0.9786
211899_s_at	11104	-4.14166	0.001	0.9799
205192_at	4685	4.09346	0.001	0.9863
217149_x_at	15860	-4.04788	0.001	0.9916
201972_at	1493	-4.00809	0.001	0.9937
210139_s_at	9487	3.97457	0.001	0.9949
216520_s_at	15370	-3.96645	0.001	0.9951
209529_at	8898	-3.95131	0.001	0.9958
207891_s_at	7322	3.943	0.001	0.9962
221265_s_at	19725	-3.94102	0.001	0.9962
214829_at	13874	3.81052	0.001	0.9992
201413_at	934	-3.79659	0.001	0.9992
201560_at	1081	3.79107	0.001	0.9992
204199_at	3698	-3.77019	0.001	0.9995
212531_at	11718	-3.74785	0.001	0.9995
202141_s_at	1661	3.58222	0.001	1
214702_at	13759	2.58769	0.001	1
217763_s_at	16348	4.41331	0.0011	0.8977
211509_s_at	10745	4.38558	0.0011	0.91
204828_at	4322	-4.37843	0.0011	0.9133
201278_at	799	4.28225	0.0011	0.9491
208476_s_at	7859	4.12237	0.0011	0.9827
209980_s_at	9335	-4.09834	0.0011	0.9857
212451_at	11640	4.06724	0.0011	0.9896
210416_s_at	9756	-4.05505	0.0011	0.9912
204338_s_at	3836	4.03062	0.0011	0.9922
222125_s_at	20541	-3.88167	0.0011	0.998
207604_s_at	7053	3.78962	0.0011	0.9992
204290_s_at	3788	-3.74202	0.0011	0.9995
47069_at	21036	-3.71153	0.0011	0.9998
37384_at	20887	3.62365	0.0011	1
200057_s_at	78	3.6048	0.0011	1
211331_x_at	10586	-3.5853	0.0011	1
211226_at	10503	-3.51544	0.0011	1
207173_x_at	6642	3.5087	0.0011	1
209929_s_at	9284	3.45985	0.0011	1
39582_at	20945	3.33318	0.0011	1
203256_at	2765	-4.92668	0.0012	0.5561
204557_s_at	4052	4.54605	0.0012	0.8309
200756_x_at	283	4.34869	0.0012	0.9261
210135_s_at	9483	4.2429	0.0012	0.9594
221927_s_at	20363	-4.14553	0.0012	0.9793
214605_x_at	13667	4.11102	0.0012	0.984
202895_s_at	2407	4.02076	0.0012	0.9932
201113_at	638	-3.96301	0.0012	0.9951
204494_s_at	3991	-3.91218	0.0012	0.9969
205599_at	5088	3.88085	0.0012	0.998
205019_s_at	4513	-3.87763	0.0012	0.9981
200924_s_at	450	-3.87103	0.0012	0.9983
215743_at	14697	3.84803	0.0012	0.9986
201380_at	901	3.78877	0.0012	0.9992
218088_s_at	16667	3.72917	0.0012	0.9996
201300_s_at	821	3.7118	0.0012	0.9998
211698_at	10918	3.64942	0.0012	1
211391_s_at	10640	-3.64875	0.0012	1
201003_x_at	529	-3.63555	0.0012	1
202315_s_at	1833	-3.61951	0.0012	1
212318_at	11510	3.55473	0.0012	1
218442_at	17020	3.52736	0.0012	1
209260_at	8633	-5.08238	0.0013	0.4455
212338_at	11529	-4.30797	0.0013	0.9415
204265_s_at	3764	4.21408	0.0013	0.9657
204222_s_at	3721	4.16713	0.0013	0.9754
203920_at	3421	-4.15569	0.0013	0.9771
203151_at	2661	4.15487	0.0013	0.9772
202368_s_at	1886	4.06324	0.0013	0.9901
203879_at	3380	4.04395	0.0013	0.9918
212486_s_at	11675	3.99926	0.0013	0.9938
202077_at	1597	-3.98289	0.0013	0.9947
210688_s_at	10009	-3.97563	0.0013	0.9949
209366_x_at	8737	-3.92113	0.0013	0.9968
208165_s_at	7571	-3.86081	0.0013	0.9984
213466_at	12611	-3.81022	0.0013	0.9992
208702_x_at	8082	-3.80727	0.0013	0.9992
203120_at	2631	3.75823	0.0013	0.9995
207511_s_at	6963	-3.73296	0.0013	0.9996
207358_x_at	6822	3.6482	0.0013	1
208093_s_at	7503	3.58618	0.0013	1
222060_at	20487	-3.58396	0.0013	1
201393_s_at	914	3.35424	0.0013	1
209708_at	9068	4.75597	0.0014	0.6832
204955_at	4449	4.44303	0.0014	0.886
211340_s_at	10594	4.28293	0.0014	0.9489
201581_at	1102	4.12345	0.0014	0.9825
205924_at	5407	4.05949	0.0014	0.9907
220917_s_at	19411	4.03369	0.0014	0.9919
215248_at	14255	3.94799	0.0014	0.996
64371_at	21164	3.91722	0.0014	0.9968
213505_s_at	12649	3.84831	0.0014	0.9986
219681_s_at	18254	-3.82067	0.0014	0.999
203215_s_at	2725	-3.77553	0.0014	0.9994
204819_at	4313	3.71861	0.0014	0.9997
218813_s_at	17390	-3.7017	0.0014	0.9998
203278_s_at	2787	3.7008	0.0014	0.9998
219576_at	18150	3.61367	0.0014	1
202363_at	1881	4.7113	0.0015	0.7165
202628_s_at	2143	4.47534	0.0015	0.8709
209885_at	9242	-4.39784	0.0015	0.9052
220918_at	19412	4.13582	0.0015	0.9813
214577_at	13641	4.11123	0.0015	0.984
210869_s_at	10172	4.10256	0.0015	0.9851
207233_s_at	6701	4.07181	0.0015	0.989
212595_s_at	11781	-4.06179	0.0015	0.9905
200627_at	155	-3.93037	0.0015	0.9966
217848_s_at	16433	-3.88513	0.0015	0.9979
203845_at	3348	3.84354	0.0015	0.9986
53991_at	21100	3.81364	0.0015	0.9992
209648_x_at	9011	3.78977	0.0015	0.9992
213737_x_at	12859	3.74615	0.0015	0.9995
208626_s_at	8008	3.73332	0.0015	0.9996
218693_at	17270	-3.69329	0.0015	0.9998
206070_s_at	5550	3.68387	0.0015	0.9999
211666_x_at	10889	-3.67879	0.0015	0.9999
210852_s_at	10159	3.63801	0.0015	1
221682_s_at	20132	-3.53614	0.0015	1
219637_at	18211	3.37828	0.0015	1
208964_s_at	8341	3.35004	0.0015	1
206710_s_at	6187	4.87533	0.0016	0.5923
209156_s_at	8531	4.32681	0.0016	0.9364
212560_at	11746	-4.12385	0.0016	0.9825
206006_s_at	5487	4.07039	0.0016	0.9894
212526_at	11714	3.98399	0.0016	0.9946
221685_s_at	20135	3.96527	0.0016	0.9951
214845_s_at	13890	3.9567	0.0016	0.9954
201915_at	1436	3.89797	0.0016	0.9975
215627_at	14590	-3.87828	0.0016	0.9981
214793_at	13845	3.86721	0.0016	0.9983
201971_s_at	1492	-3.86671	0.0016	0.9983
209759_s_at	9119	-3.82995	0.0016	0.9989
222211_x_at	20621	-3.8159	0.0016	0.9992
201607_at	1128	3.73213	0.0016	0.9996
205884_at	5367	3.71333	0.0016	0.9998
201219_at	742	-3.63033	0.0016	1
212948_at	12121	3.62315	0.0016	1
214805_at	13855	3.58013	0.0016	1
203219_s_at	2729	-3.50036	0.0016	1
201826_s_at	1347	3.49703	0.0016	1
206701_x_at	6178	3.45126	0.0016	1
208963_x_at	8340	3.42261	0.0016	1
215437_x_at	14426	-3.41596	0.0016	1
206570_s_at	6047	3.37716	0.0016	1
210858_x_at	10163	3.37549	0.0016	1
222344_at	20725	3.33015	0.0016	1
214247_s_at	13322	4.35847	0.0017	0.9224
202196_s_at	1716	4.30124	0.0017	0.9439
217764_s_at	16349	4.21605	0.0017	0.9651
214629_x_at	13691	4.05122	0.0017	0.9915
202555_s_at	2071	4.04493	0.0017	0.9917
203505_at	3013	4.01869	0.0017	0.9933
207111_at	6581	3.82656	0.0017	0.9989
214875_x_at	13915	-3.79733	0.0017	0.9992
218778_x_at	17355	-3.75806	0.0017	0.9995
201761_at	1282	-3.70123	0.0017	0.9998
213912_at	13008	-3.66008	0.0017	0.9999
205227_at	4719	3.57935	0.0017	1
214926_at	13963	3.56161	0.0017	1
216511_s_at	15363	-3.49181	0.0017	1
38340_at	20924	-3.45376	0.0017	1
212869_x_at	12046	-3.45332	0.0017	1
210368_at	9708	3.4306	0.0017	1
209225_x_at	8599	3.41811	0.0017	1
206432_at	5911	3.10856	0.0017	1
202712_s_at	2226	-4.21766	0.0018	0.9649
203317_at	2826	-4.01678	0.0018	0.9933
209515_s_at	8884	3.99885	0.0018	0.9939
213069_at	12234	3.99589	0.0018	0.9942
202952_s_at	2465	3.91014	0.0018	0.9969
207732_s_at	7178	-3.81368	0.0018	0.9992
218895_at	17472	-3.73613	0.0018	0.9996
217956_s_at	16536	-3.71862	0.0018	0.9997
243_g_at	20755	3.66426	0.0018	0.9999
202188_at	1708	3.59954	0.0018	1
217744_s_at	16329	-3.45356	0.0018	1
215519_x_at	14495	-3.41768	0.0018	1
203909_at	3410	3.37797	0.0018	1
220189_s_at	18751	-3.08746	0.0018	1
202007_at	1528	4.72053	0.0019	0.71
213334_x_at	12486	3.89865	0.0019	0.9975
217967_s_at	16547	3.87226	0.0019	0.9983
211404_s_at	10652	-3.79187	0.0019	0.9992
219926_at	18491	3.77803	0.0019	0.9994
205661_s_at	5149	-3.68067	0.0019	0.9999
221918_at	20354	3.57157	0.0019	1
209012_at	8388	3.56148	0.0019	1
205422_s_at	4912	3.55867	0.0019	1
204159_at	3658	3.54541	0.0019	1
207549_x_at	7000	-3.51871	0.0019	1
210608_s_at	9931	-3.45754	0.0019	1
212163_at	11358	3.42967	0.0019	1
221488_s_at	19943	3.29785	0.0019	1
220945_x_at	19438	-4.19924	0.002	0.9685
213644_at	12775	3.9322	0.002	0.9965
220354_at	18914	-3.87338	0.002	0.9983
221818_at	20260	-3.8012	0.002	0.9992
206806_at	6282	3.77328	0.002	0.9994
222113_s_at	20529	3.69054	0.002	0.9998
205729_at	5214	3.64141	0.002	1
215726_s_at	14682	-3.59354	0.002	1
208374_s_at	7761	3.58223	0.002	1
206583_at	6060	3.57341	0.002	1
203269_at	2778	3.54729	0.002	1
208813_at	8193	-3.54341	0.002	1
208505_s_at	7888	-3.52889	0.002	1
204372_s_at	3870	3.50594	0.002	1
219168_s_at	17745	-3.49153	0.002	1
203818_s_at	3321	3.46199	0.002	1
217189_s_at	15890	-3.423	0.002	1
220079_s_at	18642	3.41783	0.002	1
207783_x_at	7222	-3.3976	0.002	1
218376_s_at	16954	3.34391	0.002	1
208633_s_at	8015	3.33201	0.002	1
203477_at	2985	2.30576	0.002	1
212298_at	11492	4.19822	0.0021	0.9686
201309_x_at	830	3.91376	0.0021	0.9969
219257_s_at	17833	3.90867	0.0021	0.997
212468_at	11657	3.73448	0.0021	0.9996
201135_at	660	-3.67635	0.0021	0.9999
205410_s_at	4900	3.67205	0.0021	0.9999
219565_at	18139	3.61587	0.0021	1
201608_s_at	1129	3.60197	0.0021	1
217766_s_at	16351	3.5876	0.0021	1
201901_s_at	1422	-3.52527	0.0021	1
210682_at	10003	-3.4871	0.0021	1
217007_s_at	15750	-3.47571	0.0021	1
202923_s_at	2436	-3.46541	0.0021	1
209302_at	8675	-3.44514	0.0021	1
202092_s_at	1612	3.4342	0.0021	1
202013_s_at	1534	3.36143	0.0021	1
208670_s_at	8051	3.30402	0.0021	1
208054_at	7466	3.0957	0.0021	1
204759_at	4254	3.03199	0.0021	1
202134_s_at	1654	4.09492	0.0022	0.9859
204619_s_at	4114	4.02181	0.0022	0.9931
204489_s_at	3986	4.00616	0.0022	0.9937
209598_at	8962	3.87583	0.0022	0.9982
213093_at	12258	3.81623	0.0022	0.9992
219885_at	18451	3.73139	0.0022	0.9996
214110_s_at	13196	3.73046	0.0022	0.9996
219400_at	17975	3.63391	0.0022	1
218181_s_at	16759	3.56556	0.0022	1
218812_s_at	17389	3.53921	0.0022	1
212791_at	11970	3.51584	0.0022	1
201559_s_at	1080	3.48023	0.0022	1
210946_at	10235	3.44357	0.0022	1
200625_s_at	153	3.32005	0.0022	1
212761_at	11941	-3.0622	0.0022	1
209499_x_at	8868	-3.77545	0.0023	0.9994
205546_s_at	5035	3.52028	0.0023	1
221616_s_at	20068	3.37892	0.0023	1
202698_x_at	2212	-3.37003	0.0023	1
212470_at	11659	3.35815	0.0023	1
204855_at	4349	-3.30653	0.0023	1
214078_at	13164	3.29392	0.0023	1
200995_at	521	3.26331	0.0023	1
205059_s_at	4553	-3.25529	0.0023	1
206584_at	6061	4.46401	0.0024	0.8761
203710_at	3215	4.01849	0.0024	0.9933
210191_s_at	9537	3.74685	0.0024	0.9995
200821_at	348	3.73951	0.0024	0.9995
209624_s_at	8988	-3.73207	0.0024	0.9996
217966_s_at	16546	3.70027	0.0024	0.9998
210968_s_at	10257	3.68103	0.0024	0.9999
210544_s_at	9871	-3.57837	0.0024	1
212333_at	11524	3.5623	0.0024	1
221216_s_at	19680	3.49244	0.0024	1
207760_s_at	7200	3.47724	0.0024	1
221078_s_at	19564	3.4273	0.0024	1
204608_at	4103	-3.40545	0.0024	1
217789_at	16374	3.39373	0.0024	1
207052_at	6522	3.36328	0.0024	1
202704_at	2218	-3.35588	0.0024	1
219223_at	17799	-3.34566	0.0024	1
218359_at	16937	3.32867	0.0024	1
221647_s_at	20098	3.32772	0.0024	1
207384_at	6846	-3.19249	0.0024	1
215446_s_at	14435	4.0652	0.0025	0.99
218691_s_at	17268	3.87886	0.0025	0.9981
212339_at	11530	-3.82423	0.0025	0.9989
215097_at	14119	3.81136	0.0025	0.9992
213062_at	12227	3.71368	0.0025	0.9998
219972_s_at	18537	3.68343	0.0025	0.9999
218191_s_at	16769	-3.53218	0.0025	1
202920_at	2433	3.51406	0.0025	1
202041_s_at	1561	-3.50148	0.0025	1
211943_x_at	11147	-3.46199	0.0025	1
217777_s_at	16362	-3.3362	0.0025	1
202740_at	2254	-3.33247	0.0025	1
209246_at	8619	3.32411	0.0025	1
219295_s_at	17871	4.07699	0.0026	0.9882
218980_at	17557	3.95311	0.0026	0.9957
209651_at	9014	3.79955	0.0026	0.9992
213434_at	12579	3.7279	0.0026	0.9996
209706_at	9066	3.68998	0.0026	0.9998
204079_at	3578	3.67812	0.0026	0.9999
212600_s_at	11786	-3.64668	0.0026	1
213002_at	12170	3.64405	0.0026	1
218066_at	16645	-3.61569	0.0026	1
215299_x_at	14303	-3.47747	0.0026	1
201644_at	1165	-3.47373	0.0026	1
209090_s_at	8466	3.43131	0.0026	1
222373_at	20745	3.41875	0.0026	1
205793_x_at	5277	-3.37086	0.0026	1
209492_x_at	8861	-3.35271	0.0026	1
217949_s_at	16530	3.2894	0.0026	1
214146_s_at	13229	3.26251	0.0026	1
208117_s_at	7527	3.16753	0.0026	1
213913_s_at	13009	-3.15565	0.0026	1
202260_s_at	1779	3.14066	0.0026	1
219985_at	18550	4.53325	0.0027	0.8384
221773_at	20216	4.05616	0.0027	0.9911
203238_s_at	2748	-3.78796	0.0027	0.9992
212442_s_at	11632	-3.66952	0.0027	0.9999
210496_at	9828	3.65734	0.0027	1
204733_at	4228	-3.60471	0.0027	1
202319_at	1837	3.52233	0.0027	1
219342_at	17917	3.49873	0.0027	1
219427_at	18002	3.46564	0.0027	1
205882_x_at	5365	-3.42597	0.0027	1
211009_s_at	10297	3.35947	0.0027	1
212439_at	11629	3.34091	0.0027	1
216969_s_at	15713	-3.31037	0.0027	1
210757_x_at	10068	3.70579	0.0028	0.9998
202178_at	1698	-3.7036	0.0028	0.9998
213628_at	12761	3.61232	0.0028	1
210105_s_at	9454	3.57354	0.0028	1
219203_at	17779	-3.46681	0.0028	1
201817_at	1338	3.3246	0.0028	1
213798_s_at	12909	3.20207	0.0028	1
217297_s_at	15974	3.18266	0.0028	1
58994_at	21137	-3.16039	0.0028	1
219053_s_at	17630	-2.96994	0.0028	1
212489_at	11678	4.1988	0.0029	0.9685
204989_s_at	4483	-4.12888	0.0029	0.9822
205893_at	5376	4.05174	0.0029	0.9915
219058_x_at	17635	-3.67548	0.0029	0.9999
211844_s_at	11058	3.64344	0.0029	1
213160_at	12319	3.62343	0.0029	1
217979_at	16559	-3.54139	0.0029	1
206790_s_at	6266	-3.51854	0.0029	1
221031_s_at	19522	3.46098	0.0029	1
209109_s_at	8485	-3.41148	0.0029	1
219982_s_at	18547	3.40836	0.0029	1
203774_at	3279	3.35459	0.0029	1
203778_at	3283	-3.30411	0.0029	1
212672_at	11854	3.30399	0.0029	1
213640_s_at	12772	3.20188	0.0029	1
221127_s_at	19607	4.04902	0.003	0.9916
205100_at	4593	3.99365	0.003	0.9942
218717_s_at	17294	3.94561	0.003	0.9961
202627_s_at	2142	3.89088	0.003	0.9976
204462_s_at	3959	3.88623	0.003	0.9977
204863_s_at	4357	3.70688	0.003	0.9998
201401_s_at	922	-3.55563	0.003	1
221754_s_at	20198	-3.53527	0.003	1
206447_at	5926	-3.52711	0.003	1
220199_s_at	18761	3.43778	0.003	1
202694_at	2208	3.38581	0.003	1
221655_x_at	20105	-3.32649	0.003	1
215111_s_at	14133	-3.30554	0.003	1
218389_s_at	16967	-3.20219	0.003	1
217226_s_at	15918	3.17137	0.003	1
205681_at	5169	3.07611	0.003	1
204272_at	3770	-2.46207	0.003	1
212063_at	11260	4.10977	0.0031	0.9842
205880_at	5363	3.87708	0.0031	0.9981
216005_at	14934	3.79723	0.0031	0.9992
218865_at	17442	-3.68797	0.0031	0.9998
204141_at	3640	3.64899	0.0031	1
209086_x_at	8462	3.63161	0.0031	1
213076_at	12241	-3.52907	0.0031	1
214696_at	13753	3.51877	0.0031	1
209011_at	8387	3.28633	0.0031	1
200832_s_at	359	-3.24832	0.0031	1
211928_at	11132	3.15074	0.0031	1
203065_s_at	2576	3.72414	0.0032	0.9997
202147_s_at	1667	3.62005	0.0032	1
217523_at	16148	3.53992	0.0032	1
217640_x_at	16239	3.51139	0.0032	1
209518_at	8887	3.50232	0.0032	1
204651_at	4146	3.4454	0.0032	1
218490_s_at	17068	3.44188	0.0032	1
218452_at	17030	3.4272	0.0032	1
206469_x_at	5948	-3.40523	0.0032	1
208447_s_at	7830	3.40207	0.0032	1
207843_x_at	7278	-3.38389	0.0032	1
221799_at	20242	3.35047	0.0032	1
213198_at	12354	-3.23029	0.0032	1
209013_x_at	8389	3.15657	0.0032	1
207440_at	6901	3.12957	0.0032	1
204612_at	4107	4.04759	0.0033	0.9916
202132_at	1652	3.74413	0.0033	0.9995
206308_at	5787	3.70234	0.0033	0.9998
211990_at	11191	3.64101	0.0033	1
203394_s_at	2902	-3.63669	0.0033	1
216033_s_at	14959	3.60329	0.0033	1
201082_s_at	607	3.54747	0.0033	1
210319_x_at	9660	-3.4904	0.0033	1
212728_at	11908	-3.47802	0.0033	1
222264_at	20667	-3.40389	0.0033	1
204334_at	3832	3.39373	0.0033	1
210406_s_at	9746	-3.36766	0.0033	1
210622_x_at	9945	-3.34973	0.0033	1
219079_at	17656	3.28422	0.0033	1
215112_x_at	14134	3.25406	0.0033	1
205107_s_at	4600	-3.18568	0.0033	1
201764_at	1285	-3.17776	0.0033	1
212813_at	11992	3.91028	0.0034	0.9969
209539_at	8907	3.7313	0.0034	0.9996
201946_s_at	1467	-3.6683	0.0034	0.9999
212254_s_at	11448	3.55075	0.0034	1
203719_at	3224	3.50936	0.0034	1
214663_at	13721	3.4841	0.0034	1
204976_s_at	4470	3.48275	0.0034	1
202577_s_at	2093	3.47759	0.0034	1
213196_at	12352	-3.43814	0.0034	1
210311_at	9652	3.38362	0.0034	1
212624_s_at	11808	3.34809	0.0034	1
210132_at	9480	-3.34517	0.0034	1
204406_at	3903	3.25989	0.0034	1
221253_s_at	19713	3.15363	0.0034	1
211535_s_at	10770	3.71416	0.0035	0.9998
217599_s_at	16211	3.41121	0.0035	1
200863_s_at	390	-3.33289	0.0035	1
218932_at	17509	3.27045	0.0035	1
214991_s_at	14024	-3.2322	0.0035	1
206156_at	5635	-3.16588	0.0035	1
220115_s_at	18677	3.10665	0.0035	1
210432_s_at	9772	2.55256	0.0035	1
202094_at	1614	3.68621	0.0036	0.9998
204042_at	3541	3.68328	0.0036	0.9999
212394_at	11584	3.61383	0.0036	1
204357_s_at	3855	3.56035	0.0036	1
205187_at	4680	3.48018	0.0036	1
219442_at	18017	-3.40026	0.0036	1
204556_s_at	4051	3.36494	0.0036	1
214212_x_at	13290	3.33709	0.0036	1
201827_at	1348	-3.27403	0.0036	1
205423_at	4913	-3.27222	0.0036	1
209026_x_at	8402	3.21279	0.0036	1
219306_at	17882	3.1987	0.0036	1
215729_s_at	14685	-2.18109	0.0036	1
203434_s_at	2942	3.82664	0.0037	0.9989
215307_at	14309	3.70527	0.0037	0.9998
217289_s_at	15968	-3.5656	0.0037	1
221739_at	20183	3.4279	0.0037	1
215285_s_at	14291	3.38082	0.0037	1
209226_s_at	8600	3.34163	0.0037	1
209215_at	8589	-3.31701	0.0037	1
205270_s_at	4762	3.30231	0.0037	1
215911_x_at	14849	-3.21066	0.0037	1
209248_at	8621	-3.16006	0.0037	1
207283_at	6750	3.1487	0.0037	1
213506_at	12650	-3.99084	0.0038	0.9943
218223_s_at	16801	3.37453	0.0038	1
222039_at	20468	3.35433	0.0038	1
218904_s_at	17481	3.19301	0.0038	1
200895_s_at	421	-3.11213	0.0038	1
201069_at	594	3.98533	0.0039	0.9945
214006_s_at	13096	-3.73752	0.0039	0.9996
216170_at	15072	3.51137	0.0039	1
218518_at	17096	3.45987	0.0039	1
201904_s_at	1425	-3.41744	0.0039	1
213372_at	12524	3.40782	0.0039	1
209186_at	8560	-3.40476	0.0039	1
209846_s_at	9203	3.34908	0.0039	1
200783_s_at	310	3.33093	0.0039	1
201503_at	1024	3.25624	0.0039	1
204208_at	3707	3.19546	0.0039	1
212234_at	11428	3.16519	0.0039	1
200803_s_at	330	-3.07057	0.0039	1
220974_x_at	19466	3.06794	0.0039	1
210889_s_at	10191	3.03362	0.0039	1
204298_s_at	3796	3.92042	0.004	0.9968
204745_x_at	4240	3.71914	0.004	0.9997
218854_at	17431	3.69327	0.004	0.9998
213892_s_at	12989	-3.36423	0.004	1
36936_at	20869	-3.30269	0.004	1
208084_at	7494	-3.26129	0.004	1
218410_s_at	16988	-3.12652	0.004	1
205232_s_at	4724	-2.98499	0.004	1
208156_x_at	7562	-3.69733	0.0041	0.9998
210017_at	9370	3.57771	0.0041	1
213061_s_at	12226	3.43069	0.0041	1
209250_at	8623	3.3833	0.0041	1
212585_at	11771	3.34182	0.0041	1
203790_s_at	3295	-3.32952	0.0041	1
52940_at	21091	-3.31348	0.0041	1
208890_s_at	8268	-3.30867	0.0041	1
212463_at	11652	3.24353	0.0041	1
204681_s_at	4176	-3.23032	0.0041	1
221571_at	20026	3.20662	0.0041	1
215350_at	14346	3.18591	0.0041	1
205433_at	4923	4.0181	0.0042	0.9933
214632_at	13694	3.66385	0.0042	0.9999
220272_at	18834	3.47355	0.0042	1
218424_s_at	17002	3.4398	0.0042	1
212443_at	11633	-3.42457	0.0042	1
214724_at	13781	3.40094	0.0042	1
37966_at	20912	3.26308	0.0042	1
200048_s_at	69	-3.24101	0.0042	1
216061_x_at	14986	-3.21024	0.0042	1
210259_s_at	9601	-3.15948	0.0042	1
203467_at	2975	3.07398	0.0042	1
219837_s_at	18407	2.75987	0.0042	1
204597_x_at	4092	3.82776	0.0043	0.9989
217312_s_at	15986	3.66	0.0043	0.9999
219976_at	18541	-3.40522	0.0043	1
221788_at	20231	3.35369	0.0043	1
200859_x_at	386	3.33324	0.0043	1
222169_x_at	20584	-3.31697	0.0043	1
206400_at	5879	-3.3123	0.0043	1
201376_s_at	897	-3.2468	0.0043	1
212317_at	11509	3.03824	0.0043	1
207614_s_at	7062	2.9777	0.0043	1
212681_at	11862	4.39791	0.0044	0.9052
207379_at	6841	3.72437	0.0044	0.9997
204404_at	3901	-3.54487	0.0044	1
206385_s_at	5864	-3.51553	0.0044	1
216272_x_at	15166	3.32114	0.0044	1
202338_at	1856	-3.30895	0.0044	1
209753_s_at	9113	-3.27939	0.0044	1
206687_s_at	6164	-3.18802	0.0044	1
219627_at	18201	3.14136	0.0044	1
220942_x_at	19435	-3.1039	0.0044	1
218395_at	16973	-3.02668	0.0044	1
210740_s_at	10052	-2.98484	0.0044	1
209946_at	9301	3.90515	0.0045	0.9971
202489_s_at	2005	-3.89898	0.0045	0.9975
218960_at	17537	-3.57985	0.0045	1
201109_s_at	634	3.52455	0.0045	1
209524_at	8893	3.4981	0.0045	1
202133_at	1653	3.46922	0.0045	1
204030_s_at	3529	3.46438	0.0045	1
206364_at	5843	3.3804	0.0045	1
221588_x_at	20042	-3.3275	0.0045	1
217021_at	15761	-3.3164	0.0045	1
220372_at	18932	-3.29412	0.0045	1
203298_s_at	2807	3.27647	0.0045	1
211382_s_at	10632	-3.26803	0.0045	1
202025_x_at	1545	-3.22003	0.0045	1
206743_s_at	6220	-3.16179	0.0045	1
212135_s_at	11330	3.05303	0.0045	1
207536_s_at	6987	3.02384	0.0045	1
211776_s_at	10993	4.1198	0.0046	0.9832
204284_at	3782	3.77474	0.0046	0.9994
206893_at	6367	3.58761	0.0046	1
204339_s_at	3837	3.55468	0.0046	1
36865_at	20866	-3.52568	0.0046	1
204032_at	3531	3.35375	0.0046	1
213480_at	12625	3.32177	0.0046	1
212095_s_at	11292	-3.27656	0.0046	1
200936_at	462	-3.26578	0.0046	1
216483_s_at	15339	3.24264	0.0046	1
209739_s_at	9099	-3.19978	0.0046	1
210425_x_at	9765	3.05712	0.0046	1
202445_s_at	1961	2.97933	0.0046	1
215222_x_at	14231	2.8941	0.0046	1
204466_s_at	3963	3.99186	0.0047	0.9943
208747_s_at	8127	3.62539	0.0047	1
218688_at	17265	-3.51907	0.0047	1
209392_at	8763	3.47256	0.0047	1
201745_at	1266	-3.40984	0.0047	1
209502_s_at	8871	-3.39341	0.0047	1
218683_at	17260	3.38322	0.0047	1
53968_at	21098	-3.31829	0.0047	1
208127_s_at	7536	3.28321	0.0047	1
206027_at	5508	3.25726	0.0047	1
202017_at	1537	-3.21239	0.0047	1
209642_at	9005	3.15208	0.0047	1
211106_at	10392	3.04624	0.0047	1
219753_at	18325	3.03931	0.0047	1
201105_at	630	3.95828	0.0048	0.9954
202157_s_at	1677	3.94273	0.0048	0.9962
203921_at	3422	3.6547	0.0048	1
212190_at	11385	3.48852	0.0048	1
201995_at	1516	3.39133	0.0048	1
218760_at	17337	-3.35977	0.0048	1
212450_at	11639	3.30848	0.0048	1
216199_s_at	15098	3.3077	0.0048	1
201240_s_at	763	-3.278	0.0048	1
218567_x_at	17145	-3.25955	0.0048	1
208460_at	7843	3.25721	0.0048	1
204676_at	4171	-3.24043	0.0048	1
217906_at	16490	-3.20708	0.0048	1
219381_at	17956	3.19298	0.0048	1
206351_s_at	5830	-3.18635	0.0048	1
211574_s_at	10807	-3.17981	0.0048	1
219493_at	18068	3.16479	0.0048	1
201666_at	1187	3.09652	0.0048	1
210927_x_at	10217	-3.01495	0.0048	1
202947_s_at	2460	3.52247	0.0049	1
219410_at	17985	3.52082	0.0049	1
219162_s_at	17739	-3.4908	0.0049	1
216884_at	15640	3.31404	0.0049	1
201279_s_at	800	3.30904	0.0049	1
214260_at	13335	3.28486	0.0049	1
208381_s_at	7768	-3.23377	0.0049	1
212511_at	11699	3.21322	0.0049	1
200880_at	406	3.21236	0.0049	1
207071_s_at	6541	3.19974	0.0049	1
200086_s_at	107	-3.16718	0.0049	1
212552_at	11738	3.16473	0.0049	1
206499_s_at	5978	-3.15237	0.0049	1
209654_at	9017	3.13935	0.0049	1
204353_s_at	3851	3.11218	0.0049	1
215025_at	14055	3.07328	0.0049	1
218241_at	16819	-3.02876	0.0049	1
204147_s_at	3646	-2.93137	0.0049	1
203069_at	2580	3.63199	0.005	1
221584_s_at	20038	3.56266	0.005	1
210150_s_at	9498	-3.40861	0.005	1
212759_s_at	11939	-3.36354	0.005	1
209199_s_at	8573	3.34691	0.005	1
204521_at	4018	3.3463	0.005	1
212314_at	11506	-3.31344	0.005	1
215037_s_at	14065	-3.23457	0.005	1
209607_x_at	8971	-3.15478	0.005	1
203330_s_at	2838	-3.14766	0.005	1
218742_at	17319	-2.76262	0.005	1
209356_x_at	8727	3.66162	0.0051	0.9999
206382_s_at	5861	3.49269	0.0051	1
203557_s_at	3064	-3.43738	0.0051	1
206556_at	6033	3.23778	0.0051	1
210160_at	9508	-3.12157	0.0051	1
212320_at	11512	2.99746	0.0051	1
209212_s_at	8586	-3.76481	0.0052	0.9995
205073_at	4566	-3.35493	0.0052	1
200789_at	316	-3.2604	0.0052	1
219595_at	18169	3.25903	0.0052	1
207649_at	7097	-3.21511	0.0052	1
213242_x_at	12397	-3.1788	0.0052	1
218007_s_at	16587	3.12056	0.0052	1
221836_s_at	20278	-3.0942	0.0052	1
222265_at	20668	-3.08505	0.0052	1
202308_at	1826	-3.05412	0.0052	1
204314_s_at	3812	3.05146	0.0052	1
204067_at	3566	-3.03739	0.0052	1
213278_at	12431	2.95673	0.0052	1
221700_s_at	20149	2.92533	0.0052	1
216037_x_at	14963	-2.86204	0.0052	1
213249_at	12404	3.51896	0.0053	1
204518_s_at	4015	-3.45694	0.0053	1
219150_s_at	17727	-3.36486	0.0053	1
221039_s_at	19529	3.34589	0.0053	1
220479_at	19037	3.24943	0.0053	1
214153_at	13235	3.19762	0.0053	1
218083_at	16662	-3.19158	0.0053	1
221284_s_at	19743	-3.16214	0.0053	1
210620_s_at	9943	-3.15991	0.0053	1
204479_at	3976	-3.12996	0.0053	1
205207_at	4699	3.06113	0.0053	1
204500_s_at	3997	3.02612	0.0053	1
204785_x_at	4279	2.95447	0.0053	1
204990_s_at	4484	-3.54562	0.0054	1
203504_s_at	3012	3.46158	0.0054	1
203454_s_at	2962	3.41894	0.0054	1
201691_s_at	1212	-3.26157	0.0054	1
214992_s_at	14025	-3.22834	0.0054	1
208928_at	8306	-3.21625	0.0054	1
202162_s_at	1682	-3.13766	0.0054	1
220625_s_at	19172	-2.307	0.0054	1
203185_at	2695	3.78681	0.0055	0.9992
209368_at	8739	-3.34192	0.0055	1
218640_s_at	17217	-3.26664	0.0055	1
220134_x_at	18696	3.25769	0.0055	1
216175_at	15075	3.19426	0.0055	1
209497_s_at	8866	-3.08253	0.0055	1
222003_s_at	20432	-2.963	0.0055	1
205168_at	4661	3.75339	0.0056	0.9995
214157_at	13239	-3.42578	0.0056	1
218077_s_at	16656	-3.31123	0.0056	1
205555_s_at	5044	-3.23328	0.0056	1
214752_x_at	13808	3.22813	0.0056	1
62212_at	21156	3.22368	0.0056	1
203576_at	3083	-3.13143	0.0056	1
214701_s_at	13758	3.08717	0.0056	1
212582_at	11768	3.07674	0.0056	1
214075_at	13161	3.06083	0.0056	1
213413_at	12560	2.97829	0.0056	1
222300_at	20691	2.94583	0.0056	1
206071_s_at	5551	2.89833	0.0056	1
206026_s_at	5507	3.63926	0.0057	1
202575_at	2091	-3.53632	0.0057	1
213194_at	12350	3.50267	0.0057	1
204490_s_at	3987	3.50228	0.0057	1
205645_at	5133	-3.44973	0.0057	1
203542_s_at	3049	3.44731	0.0057	1
219557_s_at	18131	3.42097	0.0057	1
202589_at	2105	3.42061	0.0057	1
205076_s_at	4569	-3.19688	0.0057	1
204505_s_at	4002	-3.19509	0.0057	1
200748_s_at	275	-3.02579	0.0057	1
204326_x_at	3824	3.01413	0.0057	1
211218_at	10495	2.92208	0.0057	1
213537_at	12679	2.85148	0.0057	1
212500_at	11688	2.7425	0.0057	1
201667_at	1188	3.44328	0.0058	1
214608_s_at	13670	3.32463	0.0058	1
205046_at	4540	3.2479	0.0058	1
213295_at	12447	3.22935	0.0058	1
208822_s_at	8202	-3.16177	0.0058	1
213210_at	12366	-3.13351	0.0058	1
219405_at	17980	2.9728	0.0058	1
200011_s_at	32	-3.31109	0.0059	1
39729_at	20949	-3.28654	0.0059	1
204098_at	3597	3.08432	0.0059	1
208856_x_at	8234	-3.0769	0.0059	1
201653_at	1174	-3.0727	0.0059	1
212039_x_at	11236	-3.01879	0.0059	1
209147_s_at	8522	2.91924	0.0059	1
212865_s_at	12043	2.36459	0.0059	1
212488_at	11677	4.06102	0.006	0.9905
201438_at	959	3.86326	0.006	0.9984
221730_at	20174	3.84164	0.006	0.9987
220253_s_at	18815	3.41577	0.006	1
207787_at	7226	3.27901	0.006	1
201037_at	563	3.12587	0.006	1
212897_at	12073	3.08162	0.006	1
212748_at	11928	2.99393	0.006	1
215107_s_at	14129	-2.96438	0.006	1
204273_at	3771	2.69154	0.006	1
202158_s_at	1678	3.69958	0.0061	0.9998
203634_s_at	3141	-3.25028	0.0061	1
219587_at	18161	-3.16705	0.0061	1
212642_s_at	11825	3.11053	0.0061	1
211628_x_at	10857	-3.06518	0.0061	1
212132_at	11327	-3.03791	0.0061	1
211792_s_at	11006	2.97269	0.0061	1
205493_s_at	4983	3.88715	0.0062	0.9977
202888_s_at	2400	3.65271	0.0062	1
209118_s_at	8494	3.27285	0.0062	1
200794_x_at	321	-3.17203	0.0062	1
202026_at	1546	-3.15729	0.0062	1
212400_at	11590	-3.11069	0.0062	1
213035_at	12201	3.10588	0.0062	1
207342_at	6806	-3.09642	0.0062	1
212503_s_at	11691	3.05705	0.0062	1
212053_at	11250	-3.00511	0.0062	1
212127_at	11322	2.79199	0.0062	1
221276_s_at	19735	3.49741	0.0063	1
206298_at	5777	3.36622	0.0063	1
202237_at	1756	3.29489	0.0063	1
219367_s_at	17942	3.29475	0.0063	1
216036_x_at	14962	-3.17167	0.0063	1
220080_at	18643	-3.08373	0.0063	1
213279_at	12432	-3.03717	0.0063	1
206707_x_at	6184	3.53235	0.0064	1
201690_s_at	1211	-3.42838	0.0064	1
212566_at	11752	3.31793	0.0064	1
218644_at	17221	-3.29511	0.0064	1
204324_s_at	3822	3.23457	0.0064	1
201045_s_at	571	-3.12692	0.0064	1
207551_s_at	7002	3.10974	0.0064	1
202305_s_at	1823	3.08197	0.0064	1
203297_s_at	2806	2.99896	0.0064	1
208669_s_at	8050	2.94604	0.0064	1
216010_x_at	14939	-2.7367	0.0064	1
203239_s_at	2749	-2.65139	0.0064	1
202741_at	2255	3.27994	0.0065	1
215707_s_at	14663	3.16569	0.0065	1
214198_s_at	13277	-3.16032	0.0065	1
217550_at	16170	3.13522	0.0065	1
211327_x_at	10582	-3.09635	0.0065	1
201421_s_at	942	3.05965	0.0065	1
222283_at	20680	3.02933	0.0065	1
211714_x_at	10934	3.0148	0.0065	1
201430_s_at	951	3.61156	0.0066	1
212014_x_at	11212	3.37963	0.0066	1
218694_at	17271	3.2946	0.0066	1
218500_at	17078	-3.27188	0.0066	1
212918_at	12093	3.15364	0.0066	1
221731_x_at	20175	3.1527	0.0066	1
219577_s_at	18151	-3.12986	0.0066	1
212822_at	12001	3.07244	0.0066	1
212525_s_at	11713	-3.07161	0.0066	1
203197_s_at	2707	2.99038	0.0066	1
210652_s_at	9975	-2.98282	0.0066	1
208703_s_at	8083	-2.96795	0.0066	1
211972_x_at	11175	-2.9555	0.0066	1
206508_at	5987	3.59221	0.0067	1
217529_at	16153	3.27714	0.0067	1
212067_s_at	11264	3.25711	0.0067	1
204254_s_at	3753	-3.25059	0.0067	1
219066_at	17643	-3.00523	0.0067	1
210907_s_at	10201	-2.51119	0.0067	1
218796_at	17373	-3.3421	0.0068	1
201422_at	943	-3.12033	0.0068	1
210419_at	9759	-3.04396	0.0068	1
219120_at	17697	3.0397	0.0068	1
203918_at	3419	-2.99338	0.0068	1
205369_x_at	4859	-2.83608	0.0068	1
209835_x_at	9192	3.4092	0.0069	1
214913_at	13950	3.39749	0.0069	1
215016_x_at	14046	3.24762	0.0069	1
205120_s_at	4613	3.15543	0.0069	1
205246_at	4738	-3.03799	0.0069	1
203688_at	3195	2.95525	0.0069	1
218420_s_at	16998	-2.83807	0.0069	1
209200_at	8574	3.25815	0.007	1
203854_at	3357	3.18429	0.007	1
202043_s_at	1563	3.15247	0.007	1
206463_s_at	5942	-3.15041	0.007	1
222256_s_at	20660	-3.05446	0.007	1
209559_at	8925	-3.02456	0.007	1
219929_s_at	18494	-2.99688	0.007	1
203379_at	2887	-2.97719	0.007	1
207335_x_at	6800	-2.97478	0.007	1
203349_s_at	2857	2.96373	0.007	1
204214_s_at	3713	2.91349	0.007	1
221805_at	20248	3.70725	0.0071	0.9998
212899_at	12075	3.1864	0.0071	1
218482_at	17060	3.17502	0.0071	1
40359_at	20966	-3.17089	0.0071	1
218377_s_at	16955	-3.14874	0.0071	1
201047_x_at	573	-3.14236	0.0071	1
205145_s_at	4638	-2.93802	0.0071	1
201689_s_at	1210	-3.27662	0.0072	1
214857_at	13900	-3.09196	0.0072	1
206237_s_at	5716	3.08892	0.0072	1
207336_at	6801	3.0827	0.0072	1
200891_s_at	417	3.06257	0.0072	1
212517_at	11705	2.98506	0.0072	1
212658_at	11840	2.97655	0.0072	1
201460_at	981	2.95203	0.0072	1
203934_at	3435	2.70666	0.0072	1
201163_s_at	688	3.3405	0.0073	1
213746_s_at	12867	3.09209	0.0073	1
204614_at	4109	3.09101	0.0073	1
214779_s_at	13832	-3.01756	0.0073	1
208704_x_at	8084	-2.94948	0.0073	1
212792_at	11971	2.79707	0.0073	1
209834_at	9191	3.23942	0.0074	1
208886_at	8264	-3.22605	0.0074	1
205340_at	4831	3.1969	0.0074	1
201947_s_at	1468	-3.12452	0.0074	1
211495_x_at	10731	-3.11807	0.0074	1
213686_at	12813	3.07905	0.0074	1
213268_at	12421	3.06796	0.0074	1
216627_s_at	15449	-2.9477	0.0074	1
218875_s_at	17452	2.91511	0.0074	1
212345_s_at	11536	3.21729	0.0075	1
218885_s_at	17462	-3.16762	0.0075	1
209605_at	8969	-3.11216	0.0075	1
200669_s_at	197	-3.0519	0.0075	1
214711_at	13768	-3.03235	0.0075	1
212504_at	11692	3.01195	0.0075	1
210822_at	10132	2.95513	0.0075	1
218997_at	17574	2.94536	0.0075	1
218341_at	16919	-2.87858	0.0075	1
200788_s_at	315	3.28515	0.0076	1
211571_s_at	10804	3.18327	0.0076	1
209908_s_at	9265	3.15487	0.0076	1
210229_s_at	9572	3.1258	0.0076	1
222132_s_at	20548	3.05316	0.0076	1
205770_at	5254	-3.05156	0.0076	1
218961_s_at	17538	-3.04849	0.0076	1
221628_s_at	20080	-3.04094	0.0076	1
200846_s_at	373	-3.0057	0.0076	1
218473_s_at	17051	2.98576	0.0076	1
204820_s_at	4314	2.97792	0.0076	1
210568_s_at	9894	2.93384	0.0076	1
209915_s_at	9270	2.93369	0.0076	1
212046_x_at	11243	-2.84776	0.0076	1
216944_s_at	15690	3.32694	0.0077	1
201828_x_at	1349	3.29762	0.0077	1
210734_x_at	10046	-3.12748	0.0077	1
216232_s_at	15129	-3.09667	0.0077	1
219075_at	17652	-3.07442	0.0077	1
218651_s_at	17228	3.06414	0.0077	1
213702_x_at	12827	-3.02326	0.0077	1
209379_s_at	8750	3.006	0.0077	1
222235_s_at	20642	2.97933	0.0077	1
220265_at	18827	2.97351	0.0077	1
212310_at	11502	2.94638	0.0077	1
201583_s_at	1104	-2.89641	0.0077	1
221729_at	20173	3.63944	0.0078	1
219255_x_at	17831	-3.41149	0.0078	1
219693_at	18266	3.22814	0.0078	1
204950_at	4444	3.14588	0.0078	1
203395_s_at	2903	-3.0691	0.0078	1
219998_at	18562	-3.05551	0.0078	1
211328_x_at	10583	-3.04267	0.0078	1
214508_x_at	13573	3.02402	0.0078	1
210402_at	9742	2.99301	0.0078	1
206949_s_at	6420	-2.94434	0.0078	1
209036_s_at	8412	-2.923	0.0078	1
205003_at	4497	3.40296	0.0079	1
204040_at	3539	3.26559	0.0079	1
212311_at	11503	-3.11279	0.0079	1
218180_s_at	16758	-3.10513	0.0079	1
204000_at	3499	3.0702	0.0079	1
207088_s_at	6558	-2.94628	0.0079	1
214190_x_at	13269	-2.89083	0.0079	1
211518_s_at	10753	-3.6167	0.008	1
205080_at	4573	3.27043	0.008	1
215646_s_at	14608	3.17245	0.008	1
204517_at	4014	-3.15231	0.008	1
214051_at	13137	3.09313	0.008	1
207745_at	7189	-3.03818	0.008	1
213950_s_at	13044	2.97892	0.008	1
221676_s_at	20126	2.89597	0.008	1
212247_at	11441	2.83851	0.008	1
205780_at	5264	-3.53128	0.0081	1
220184_at	18746	2.9662	0.0081	1
208689_s_at	8069	-2.94829	0.0081	1
200641_s_at	169	-2.85391	0.0081	1
209679_s_at	9041	-2.83778	0.0081	1
219580_s_at	18154	-3.32231	0.0082	1
205708_s_at	5194	-3.17552	0.0082	1
200679_x_at	207	-3.0385	0.0082	1
204578_at	4073	-2.97722	0.0082	1
203200_s_at	2710	2.92953	0.0082	1
216065_at	14990	-2.81511	0.0082	1
218711_s_at	17288	3.47933	0.0083	1
214806_at	13856	3.12622	0.0083	1
204620_s_at	4115	3.07055	0.0083	1
215062_at	14087	2.96224	0.0083	1
213787_s_at	12901	-2.93458	0.0083	1
205887_x_at	5370	2.93049	0.0083	1
204840_s_at	4334	2.91115	0.0083	1
208788_at	8168	2.75621	0.0083	1
221777_at	20220	-2.996	0.0084	1
201594_s_at	1115	2.96756	0.0084	1
221903_s_at	20340	2.95815	0.0084	1
220233_at	18795	2.93585	0.0084	1
213703_at	12828	3.19681	0.0085	1
222225_at	20633	-3.08906	0.0085	1
218348_s_at	16926	2.93894	0.0085	1
219259_at	17835	-2.86403	0.0085	1
209210_s_at	8584	3.0988	0.0086	1
219553_at	18127	3.05613	0.0086	1
216155_at	15062	3.04735	0.0086	1
208906_at	8284	-2.95985	0.0086	1
221825_at	20267	2.90738	0.0086	1
212694_s_at	11875	-2.90448	0.0086	1
204340_at	3838	-2.84385	0.0086	1
217342_x_at	16011	2.77295	0.0086	1
203406_at	2914	-2.75936	0.0086	1
212855_at	12033	2.74956	0.0086	1
206628_at	6105	-2.73486	0.0086	1
218779_x_at	17356	-2.72767	0.0086	1
220089_at	18652	-3.10531	0.0087	1
219774_at	18346	3.02578	0.0087	1
218849_s_at	17426	-3.0023	0.0087	1
208248_x_at	7645	-2.79809	0.0087	1
204573_at	4068	2.78497	0.0087	1
211827_s_at	11041	-2.78277	0.0087	1
214541_s_at	13606	2.75687	0.0087	1
203810_at	3314	3.15709	0.0088	1
222357_at	20735	3.11659	0.0088	1
206658_at	6135	-3.09	0.0088	1
205730_s_at	5215	3.07969	0.0088	1
204325_s_at	3823	-2.87928	0.0088	1
205521_at	5010	2.81857	0.0088	1
219918_s_at	18483	2.75665	0.0088	1
214549_x_at	13614	-2.67707	0.0088	1
205872_x_at	5355	3.21526	0.0089	1
221096_s_at	19582	-3.10968	0.0089	1
218921_at	17498	-2.95943	0.0089	1
220097_s_at	18660	2.95605	0.0089	1
209408_at	8779	2.9133	0.0089	1
215731_s_at	14687	2.91083	0.0089	1
218882_s_at	17459	2.8962	0.0089	1
219429_at	18004	-3.77421	0.009	0.9994
201506_at	1027	3.2094	0.009	1
204503_at	4000	-3.03727	0.009	1
209537_at	8905	3.03624	0.009	1
207090_x_at	6560	2.96639	0.009	1
218245_at	16823	-2.95773	0.009	1
219617_at	18191	-2.94707	0.009	1
219225_at	17801	2.94584	0.009	1
217118_s_at	15836	2.92745	0.009	1
210151_s_at	9499	2.91428	0.009	1
212174_at	11369	2.62701	0.009	1
219179_at	17755	3.12368	0.0091	1
213428_s_at	12575	3.11441	0.0091	1
201492_s_at	1013	-3.10442	0.0091	1
216389_s_at	15264	-2.99196	0.0091	1
210021_s_at	9373	-2.91578	0.0091	1
210399_x_at	9739	-2.83912	0.0091	1
210755_at	10066	2.19622	0.0091	1
51176_at	21075	3.00652	0.0092	1
221794_at	20237	-2.97176	0.0092	1
212227_x_at	11422	2.90068	0.0092	1
214665_s_at	13723	-2.83758	0.0092	1
218132_s_at	16710	-2.74112	0.0092	1
220092_s_at	18655	3.25757	0.0093	1
201066_at	592	-3.04343	0.0093	1
219529_at	18103	-2.99461	0.0093	1
201314_at	835	2.93098	0.0093	1
220998_s_at	19490	-2.90889	0.0093	1
37170_at	20881	2.85334	0.0093	1
203431_s_at	2939	-3.17774	0.0094	1
201532_at	1053	-3.01531	0.0094	1
214220_s_at	13298	2.96296	0.0094	1
206767_at	6243	2.95361	0.0094	1
211475_s_at	10713	-2.94718	0.0094	1
64486_at	21170	-2.94495	0.0094	1
215649_s_at	14611	-2.94048	0.0094	1
213655_at	12786	2.84422	0.0094	1
217163_at	15870	-2.80355	0.0094	1
211855_s_at	11065	2.78898	0.0094	1
203720_s_at	3225	2.76211	0.0094	1
213524_s_at	12668	3.49215	0.0095	1
54037_at	21101	3.16627	0.0095	1
216898_s_at	15652	-3.0483	0.0095	1
200983_x_at	509	2.89378	0.0095	1
219655_at	18229	2.74043	0.0095	1
204039_at	3538	-2.68226	0.0095	1
209688_s_at	9050	2.58979	0.0095	1
202350_s_at	1868	3.60778	0.0096	1
217333_at	16002	-2.95277	0.0096	1
208839_s_at	8218	-2.91565	0.0096	1
216597_at	15424	-2.7078	0.0096	1
203865_s_at	3367	3.24301	0.0097	1
215549_x_at	14519	-3.17719	0.0097	1
220056_at	18619	-3.03634	0.0097	1
201055_s_at	581	-2.98195	0.0097	1
211471_s_at	10709	2.82728	0.0097	1
204295_at	3793	-2.8269	0.0097	1
203548_s_at	3055	2.79383	0.0097	1
203450_at	2958	-3.00099	0.0098	1
212426_s_at	11616	2.97451	0.0098	1
221814_at	20257	2.92764	0.0098	1
208745_at	8125	-2.78072	0.0098	1
207222_at	6690	-2.73543	0.0098	1
207877_s_at	7311	2.70891	0.0098	1
208986_at	8362	2.87307	0.0099	1
202732_at	2246	2.85239	0.0099	1
215907_at	14845	2.72271	0.0099	1
212326_at	11517	2.71826	0.0099	1
212382_at	11573	3.41548	0.01	1
202238_s_at	1757	3.03928	0.01	1
209369_at	8740	-2.94375	0.01	1
218938_at	17515	-2.85908	0.01	1
219093_at	17670	3.28414	0.0101	1
221241_s_at	19704	-2.89099	0.0101	1
200638_s_at	166	-2.65242	0.0101	1
206580_s_at	6057	3.27098	0.0102	1
203917_at	3418	-3.05898	0.0102	1
201425_at	946	-3.01905	0.0102	1
212070_at	11267	-3.01273	0.0102	1
204544_at	4040	2.88631	0.0102	1
220198_s_at	18760	2.88619	0.0102	1
205429_s_at	4919	2.88614	0.0102	1
204279_at	3777	2.87818	0.0102	1
201966_at	1487	-2.86884	0.0102	1
201326_at	847	2.76554	0.0102	1
205959_at	5440	2.7228	0.0102	1
49306_at	21059	2.6961	0.0102	1
210124_x_at	9472	2.66928	0.0102	1
209197_at	8571	3.1849	0.0103	1
203615_x_at	3122	-3.07224	0.0103	1
221122_at	19602	-3.05283	0.0103	1
209264_s_at	8637	3.00483	0.0103	1
211071_s_at	10357	2.94277	0.0103	1
205224_at	4716	-2.8832	0.0103	1
206673_at	6150	2.87959	0.0103	1
219221_at	17797	2.77013	0.0103	1
201025_at	551	2.70724	0.0103	1
203562_at	3069	3.40579	0.0104	1
221081_s_at	19567	-3.09011	0.0104	1
201108_s_at	633	3.0276	0.0104	1
209114_at	8490	-3.0249	0.0104	1
205522_at	5011	2.99034	0.0104	1
201962_s_at	1483	-2.98349	0.0104	1
202289_s_at	1807	-2.90176	0.0104	1
219927_at	18492	-2.88116	0.0104	1
200047_s_at	68	-2.85509	0.0104	1
213286_at	12439	2.84959	0.0104	1
213489_at	12633	2.84924	0.0104	1
217830_s_at	16415	2.79441	0.0104	1
217491_x_at	16119	-2.69294	0.0104	1
206464_at	5943	2.08863	0.0104	1
209928_s_at	9283	3.3324	0.0105	1
201283_s_at	804	-2.97406	0.0105	1
221901_at	20338	2.95744	0.0105	1
212510_at	11698	-2.83285	0.0105	1
221204_s_at	19669	2.65403	0.0105	1
217940_s_at	16522	-2.62632	0.0105	1
212097_at	11294	3.30581	0.0106	1
204231_s_at	3730	-3.24671	0.0106	1
204595_s_at	4090	3.10484	0.0106	1
209126_x_at	8501	-2.91228	0.0106	1
202331_at	1849	-2.88688	0.0106	1
210498_at	9830	2.83538	0.0106	1
208178_x_at	7583	2.81814	0.0106	1
205154_at	4647	-2.67504	0.0106	1
203435_s_at	2943	3.39549	0.0107	1
205030_at	4524	3.04788	0.0107	1
206599_at	6076	-2.97037	0.0107	1
218852_at	17429	2.9671	0.0107	1
202526_at	2042	2.71007	0.0107	1
202838_at	2351	-2.70791	0.0107	1
206112_at	5591	2.69752	0.0107	1
212715_s_at	11895	2.9522	0.0108	1
201542_at	1063	2.88232	0.0108	1
221499_s_at	19954	2.85273	0.0108	1
212196_at	11391	2.84418	0.0108	1
208818_s_at	8198	-2.84037	0.0108	1
211365_s_at	10617	-2.83012	0.0108	1
217200_x_at	15899	-2.70625	0.0108	1
214940_s_at	13977	2.62062	0.0108	1
207855_s_at	7290	3.06501	0.0109	1
202731_at	2245	-3.01696	0.0109	1
212288_at	11482	2.92128	0.0109	1
216486_x_at	15342	-2.91963	0.0109	1
208962_s_at	8339	2.64823	0.0109	1
212990_at	12159	3.1392	0.011	1
204420_at	3917	2.97338	0.011	1
221637_s_at	20088	-2.9191	0.011	1
202592_at	2108	-2.91437	0.011	1
206911_at	6383	-2.82421	0.011	1
215015_at	14045	-2.52815	0.011	1
209789_at	9148	3.31148	0.0111	1
209526_s_at	8895	3.07057	0.0111	1
201848_s_at	1369	3.04849	0.0111	1
203041_s_at	2552	2.98392	0.0111	1
222092_at	20510	-2.86174	0.0111	1
217969_at	16549	-2.81588	0.0111	1
207204_at	6673	-2.81132	0.0111	1
220239_at	18801	2.79158	0.0111	1
212692_s_at	11873	-2.77832	0.0111	1
202074_s_at	1594	2.77011	0.0111	1
215435_at	14424	2.67884	0.0111	1
219768_at	18340	-2.58526	0.0111	1
213050_at	12216	-3.25939	0.0112	1
204929_s_at	4423	3.24796	0.0112	1
209584_x_at	8948	2.97041	0.0112	1
214924_s_at	13961	-2.92231	0.0112	1
208714_at	8094	-2.90969	0.0112	1
221065_s_at	19553	-2.8687	0.0112	1
215750_at	14704	2.63982	0.0112	1
211002_s_at	10291	-3.1885	0.0113	1
212077_at	11274	3.00303	0.0113	1
205583_s_at	5072	2.91438	0.0113	1
217071_s_at	15798	-2.69083	0.0113	1
218632_at	17210	2.63913	0.0113	1
201180_s_at	705	2.89412	0.0114	1
220155_s_at	18717	2.88695	0.0114	1
206827_s_at	6303	-2.70437	0.0114	1
41047_at	20984	-2.9665	0.0115	1
203365_s_at	2873	-2.90803	0.0115	1
202926_at	2439	2.79584	0.0115	1
205817_at	5301	2.79187	0.0115	1
218585_s_at	17163	2.78574	0.0115	1
210654_at	9977	-2.73765	0.0115	1
217852_s_at	16437	2.7246	0.0115	1
201311_s_at	832	2.58699	0.0115	1
211385_x_at	10635	-2.94736	0.0116	1
211585_at	10818	2.89667	0.0116	1
214264_s_at	13339	-2.82541	0.0116	1
202119_s_at	1639	-2.68145	0.0116	1
213281_at	12434	2.6287	0.0116	1
204253_s_at	3752	-2.55227	0.0116	1
212736_at	11916	3.16395	0.0117	1
211349_at	10601	2.80839	0.0117	1
210434_x_at	9774	-2.79423	0.0117	1
210859_x_at	10164	-2.73208	0.0117	1
218394_at	16972	-2.72774	0.0117	1
214007_s_at	13097	-2.89857	0.0118	1
201312_s_at	833	2.72233	0.0118	1
205945_at	5428	2.82505	0.0119	1
220287_at	18849	2.7551	0.0119	1
203399_x_at	2907	2.75269	0.0119	1
218416_s_at	16994	-2.79124	0.012	1
208216_at	7616	-2.77376	0.012	1
216693_x_at	15501	3.04603	0.0121	1
203234_at	2744	2.97255	0.0121	1
209348_s_at	8720	2.84291	0.0121	1
203112_s_at	2623	-2.81459	0.0121	1
63009_at	21158	2.79642	0.0121	1
204076_at	3575	2.78128	0.0121	1
201033_x_at	559	-2.74133	0.0121	1
217543_s_at	16164	-2.6843	0.0121	1
214927_at	13964	3.16254	0.0122	1
221211_s_at	19675	2.98221	0.0122	1
204094_s_at	3593	2.89652	0.0122	1
207585_s_at	7035	-2.87996	0.0122	1
220731_s_at	19259	2.8691	0.0122	1
205375_at	4865	-2.84113	0.0122	1
35147_at	20829	-2.83453	0.0122	1
211066_x_at	10352	2.82759	0.0122	1
211946_s_at	11150	2.7398	0.0122	1
205234_at	4726	3.20116	0.0123	1
212093_s_at	11290	-3.06957	0.0123	1
219009_at	17586	-2.87717	0.0123	1
218726_at	17303	2.86641	0.0123	1
210839_s_at	10148	2.86608	0.0123	1
211937_at	11141	-2.84442	0.0123	1
201193_at	718	-2.80306	0.0123	1
204952_at	4446	-2.77541	0.0123	1
52005_at	21080	2.7113	0.0123	1
219242_at	17818	2.63588	0.0123	1
206924_at	6396	3.02993	0.0124	1
201849_at	1370	3.01722	0.0124	1
202679_at	2193	2.89715	0.0124	1
205771_s_at	5255	2.82861	0.0124	1
217787_s_at	16372	2.81792	0.0124	1
209435_s_at	8806	2.81281	0.0124	1
211044_at	10330	2.78743	0.0124	1
210000_s_at	9354	-2.78377	0.0124	1
212130_x_at	11325	2.75938	0.0124	1
33814_at	20807	-2.72718	0.0124	1
207986_x_at	7405	-2.63561	0.0124	1
218731_s_at	17308	-2.91289	0.0125	1
216985_s_at	15729	-2.91112	0.0125	1
209686_at	9048	2.84975	0.0125	1
202830_s_at	2343	-2.84483	0.0125	1
220290_at	18852	-2.74606	0.0125	1
203748_x_at	3253	2.73892	0.0125	1
204130_at	3629	-2.72932	0.0125	1
210616_s_at	9939	2.59071	0.0125	1
212893_at	12069	2.49284	0.0125	1
219737_s_at	18309	3.10266	0.0126	1
203042_at	2553	3.04045	0.0126	1
201322_at	843	-2.87547	0.0126	1
211073_x_at	10359	-2.75658	0.0126	1
215076_s_at	14100	2.49029	0.0126	1
214650_x_at	13710	2.20503	0.0126	1
201721_s_at	1242	2.8797	0.0127	1
203286_at	2795	-2.81967	0.0127	1
202480_s_at	1996	-2.81797	0.0127	1
209713_s_at	9073	2.81777	0.0127	1
207936_x_at	7362	-2.60757	0.0127	1
206411_s_at	5890	2.58243	0.0127	1
201550_x_at	1071	2.86323	0.0128	1
210205_at	9551	-2.78468	0.0128	1
219287_at	17863	-2.76064	0.0128	1
213763_at	12881	2.75912	0.0128	1
207266_x_at	6734	2.73865	0.0128	1
211461_at	10699	-2.69538	0.0128	1
209373_at	8744	-3.38996	0.0129	1
218338_at	16916	2.84872	0.0129	1
214700_x_at	13757	2.84857	0.0129	1
210552_s_at	9879	-2.84742	0.0129	1
212567_s_at	11753	2.74937	0.0129	1
215127_s_at	14148	2.73621	0.0129	1
203745_at	3250	2.67285	0.0129	1
221090_s_at	19576	2.5914	0.0129	1
206526_at	6005	-3.01232	0.013	1
215213_at	14223	2.89591	0.013	1
222234_s_at	20641	-2.87331	0.013	1
206205_at	5684	2.86977	0.013	1
58780_s_at	21134	2.83622	0.013	1
203468_at	2976	-2.73612	0.013	1
220968_s_at	19461	2.68885	0.013	1
216601_at	15427	-2.67402	0.013	1
201190_s_at	715	2.66747	0.013	1
221519_at	19974	-2.63943	0.013	1
221203_s_at	19668	2.58783	0.013	1
212978_at	12148	-2.75191	0.0131	1
214295_at	13370	-2.73152	0.0131	1
202564_x_at	2080	2.72501	0.0131	1
219661_at	18235	-2.72277	0.0131	1
202299_s_at	1817	2.68422	0.0131	1
220521_s_at	19075	2.63041	0.0131	1
202986_at	2497	2.93658	0.0132	1
202730_s_at	2244	-2.87082	0.0132	1
212124_at	11320	2.84861	0.0132	1
219145_at	17722	-2.82033	0.0132	1
202874_s_at	2387	-2.81358	0.0132	1
200997_at	523	-2.78061	0.0132	1
218126_at	16704	-2.6819	0.0132	1
213331_s_at	12483	2.64192	0.0132	1
218094_s_at	16673	-2.8742	0.0133	1
218040_at	16620	2.83026	0.0133	1
221625_at	20077	2.82485	0.0133	1
219922_s_at	18487	-2.78392	0.0133	1
218622_at	17200	-2.72906	0.0133	1
202468_s_at	1984	2.72555	0.0133	1
218477_at	17055	-2.68576	0.0133	1
212083_at	11280	2.68321	0.0133	1
214716_at	13773	2.59268	0.0133	1
219446_at	18021	2.86971	0.0134	1
206582_s_at	6059	-2.76539	0.0134	1
204975_at	4469	-2.75249	0.0134	1
221689_s_at	20139	-2.73557	0.0134	1
206025_s_at	5506	3.15899	0.0135	1
206513_at	5992	2.74225	0.0135	1
219903_s_at	18469	2.63175	0.0135	1
222035_s_at	20464	-3.03326	0.0136	1
215146_s_at	14164	2.85073	0.0136	1
221674_s_at	20124	-2.81584	0.0136	1
213406_at	12554	2.80249	0.0136	1
218199_s_at	16777	2.79799	0.0136	1
200746_s_at	273	2.75801	0.0136	1
201482_at	1003	2.75168	0.0136	1
220299_at	18861	2.72724	0.0136	1
201342_at	863	2.72486	0.0136	1
214306_at	13380	2.71914	0.0136	1
215868_x_at	14809	2.66318	0.0136	1
209740_s_at	9100	-2.65653	0.0136	1
220112_at	18674	2.41918	0.0136	1
207717_s_at	7164	-3.07149	0.0137	1
201162_at	687	2.88352	0.0137	1
216697_at	15504	2.75587	0.0137	1
202797_at	2311	2.7143	0.0137	1
218086_at	16665	-2.69709	0.0137	1
209936_at	9291	2.61321	0.0137	1
211423_s_at	10665	-2.60937	0.0137	1
204981_at	4475	-2.91536	0.0138	1
219895_at	18461	2.88511	0.0138	1
219772_s_at	18344	2.79267	0.0138	1
218297_at	16875	2.76927	0.0138	1
210580_x_at	9906	-2.7064	0.0138	1
219165_at	17742	2.64214	0.0138	1
213067_at	12232	2.87853	0.0139	1
201981_at	1502	2.85985	0.0139	1
219447_s_at	18022	-2.82143	0.0139	1
201613_s_at	1134	-2.80793	0.0139	1
212238_at	11432	2.80352	0.0139	1
204263_s_at	3762	-2.79297	0.0139	1
205717_x_at	5203	2.78914	0.0139	1
216606_x_at	15432	-2.75206	0.0139	1
217887_s_at	16471	2.64745	0.0139	1
209071_s_at	8447	2.48355	0.0139	1
209955_s_at	9310	3.15003	0.014	1
218247_s_at	16825	2.74854	0.014	1
212253_x_at	11447	2.74272	0.014	1
212268_at	11462	-2.73045	0.014	1
204944_at	4438	2.72787	0.014	1
211174_s_at	10455	-2.64828	0.014	1
200727_s_at	254	2.83346	0.0141	1
207122_x_at	6592	-2.77508	0.0141	1
213910_at	13006	2.74563	0.0141	1
209209_s_at	8583	2.70889	0.0141	1
217632_at	16234	2.69248	0.0141	1
204558_at	4053	2.6617	0.0141	1
212687_at	11868	2.6467	0.0141	1
208872_s_at	8250	-2.60104	0.0141	1
210177_at	9524	-2.87631	0.0142	1
220782_x_at	19308	-2.85437	0.0142	1
210667_s_at	9990	-2.85388	0.0142	1
213550_s_at	12690	-2.73004	0.0142	1
204399_s_at	3896	-2.71467	0.0142	1
212282_at	11476	-2.56664	0.0142	1
205609_at	5098	3.34452	0.0143	1
201809_s_at	1330	2.86541	0.0143	1
202611_s_at	2126	2.81382	0.0143	1
200985_s_at	511	2.79721	0.0143	1
201603_at	1124	2.79025	0.0143	1
206183_s_at	5662	2.73497	0.0143	1
215968_at	14899	2.72958	0.0143	1
209240_at	8613	2.72069	0.0143	1
205298_s_at	4789	2.67596	0.0143	1
213512_at	12656	-2.62162	0.0143	1
213170_at	12327	3.27424	0.0144	1
202718_at	2232	-2.92788	0.0144	1
202962_at	2475	-2.86059	0.0144	1
213724_s_at	12847	-2.80686	0.0144	1
201466_s_at	987	2.75259	0.0144	1
218604_at	17182	-2.74401	0.0144	1
208692_at	8072	-2.682	0.0144	1
221107_at	19591	2.0827	0.0144	1
218332_at	16910	3.4975	0.0145	1
209288_s_at	8661	2.80128	0.0145	1
213101_s_at	12264	2.70385	0.0145	1
217874_at	16459	-2.69765	0.0145	1
213934_s_at	13028	2.68007	0.0145	1
214168_s_at	13249	-2.65395	0.0145	1
201619_at	1140	-2.64517	0.0145	1
202073_at	1593	2.59408	0.0145	1
210101_x_at	9450	2.51049	0.0145	1
205815_at	5299	-2.69834	0.0146	1
221149_at	19623	-2.64603	0.0146	1
215106_at	14128	-2.58117	0.0146	1
31637_s_at	20757	-2.32665	0.0146	1
212641_at	11824	2.84909	0.0147	1
220499_at	19054	-2.73898	0.0147	1
209763_at	9123	3.20935	0.0148	1
203020_at	2531	-2.83496	0.0148	1
203081_at	2592	-2.67737	0.0148	1
205038_at	4532	2.66067	0.0148	1
217395_at	16052	2.61634	0.0148	1
207583_at	7033	-2.58648	0.0148	1
203950_s_at	3451	2.49367	0.0148	1
219722_s_at	18294	-2.49008	0.0148	1
206170_at	5649	3.07621	0.0149	1
214452_at	13517	2.87169	0.0149	1
218804_at	17381	-2.83243	0.0149	1
212047_s_at	11244	-2.65216	0.0149	1
217890_s_at	16474	2.61693	0.0149	1
204431_at	3928	-2.99024	0.015	1
220407_s_at	18965	2.94052	0.015	1
221656_s_at	20106	-2.79038	0.015	1
218455_at	17033	-2.76056	0.015	1
211780_x_at	10996	2.68448	0.015	1
217745_s_at	16330	-2.62667	0.015	1
218361_at	16939	-2.5777	0.015	1
213782_s_at	12897	1.82822	0.015	1
220161_s_at	18723	-2.84942	0.0151	1
212040_at	11237	2.67041	0.0151	1
219829_at	18399	2.64909	0.0151	1
204839_at	4333	-2.74414	0.0152	1
205462_s_at	4952	2.71262	0.0152	1
208612_at	7995	-2.66766	0.0152	1
220610_s_at	19158	2.60252	0.0152	1
214166_at	13247	-2.59388	0.0152	1
204613_at	4108	-2.91092	0.0153	1
216386_at	15261	-2.78795	0.0153	1
218914_at	17491	-2.77127	0.0153	1
204059_s_at	3558	-2.7381	0.0153	1
220259_at	18821	-2.68322	0.0153	1
202651_at	2165	2.67068	0.0153	1
219706_at	18279	2.66777	0.0153	1
220756_s_at	19283	-2.63448	0.0153	1
219517_at	18092	-2.85427	0.0154	1
202527_s_at	2043	2.73991	0.0154	1
218680_x_at	17257	-2.69332	0.0154	1
201697_s_at	1218	2.67697	0.0154	1
210581_x_at	9907	-2.62594	0.0154	1
214763_at	13819	-2.5709	0.0154	1
204662_at	4157	2.56126	0.0154	1
209195_s_at	8569	-2.4945	0.0154	1
206399_x_at	5878	-2.48891	0.0154	1
201948_at	1469	2.43006	0.0154	1
221916_at	20352	3.1764	0.0155	1
209409_at	8780	2.77914	0.0155	1
214099_s_at	13185	2.75735	0.0155	1
201516_at	1037	2.68243	0.0155	1
209586_s_at	8950	-2.65855	0.0155	1
202844_s_at	2357	2.52495	0.0155	1
206461_x_at	5940	2.82265	0.0156	1
221040_at	19530	-2.78494	0.0156	1
202153_s_at	1673	2.69284	0.0156	1
202021_x_at	1541	2.66603	0.0156	1
210257_x_at	9599	2.66519	0.0156	1
202217_at	1737	-2.63929	0.0156	1
204436_at	3933	2.43551	0.0156	1
212466_at	11655	-2.71688	0.0157	1
218942_at	17519	-2.57565	0.0157	1
206377_at	5856	3.0759	0.0158	1
212228_s_at	11423	-2.7933	0.0158	1
201118_at	643	-2.70764	0.0158	1
206127_at	5606	2.61398	0.0158	1
212518_at	11706	2.61249	0.0158	1
203592_s_at	3099	2.923	0.0159	1
211376_s_at	10626	-2.67363	0.0159	1
219096_at	17673	-2.66403	0.0159	1
217912_at	16496	-2.6479	0.0159	1
204097_s_at	3596	2.55464	0.0159	1
205841_at	5325	2.54618	0.0159	1
209211_at	8585	-3.30184	0.016	1
206482_at	5961	-3.23341	0.016	1
205245_at	4737	-2.72354	0.016	1
213476_x_at	12621	2.71918	0.016	1
201201_at	726	-2.56241	0.016	1
[truncated: 19,226 more rows]

## Sheet: miRNA-DifferentiallyExpressed
miRNA	index	teststat	rawp	adjp
hsa-miR-200cN	108	-16.8576	0.0001	0.0001
hsa-miR-200c	107	-14.0735	0.0001	0.0001
hsa-miR-141N	48	-12.4307	0.0001	0.0001
hsa-miR-141	47	-11.3565	0.0001	0.0001
hsa-miR-200bN	106	-10.0366	0.0001	0.0001
hsa-miR-200b	105	-9.33136	0.0001	0.0001
hsa-miR-200a	104	-7.45016	0.0001	0.0001
hsa-miR-155	66	6.77203	0.0002	0.0004
hsa-miR-140	46	6.65362	0.0001	0.0004
hsa-miR-203	109	-5.76691	0.0001	0.0031
hsa-miR-146	54	4.73557	0.0007	0.0229
hsa-miR-22	127	3.46755	0.003	0.3124
hsa-miR-204	110	3.45235	0.0144	0.3194
hsa-miR-27aN	143	3.27908	0.0034	0.4222
hsa-miR-375	209	-3.2623	0.0223	0.4325
hsa-miR-7N	226	-3.18719	0.012	0.4664
hsa-miR-321	174	3.17442	0.0049	0.4892
hsa-miR-197	95	3.12931	0.0048	0.524
hsa-miR-213	120	3.05749	0.0094	0.5666
hsa-miR-34aN	194	-3.04403	0.0092	0.5718
hsa-miR-30e-3p	170	3.01038	0.0064	0.59
hsa-miR-28	146	2.99379	0.0077	0.6011
hsa-miR-137	43	2.97429	0.0168	0.6192
hsa-miR-210	116	2.71095	0.014	0.8297
hsa-miR-127	29	2.69038	0.0776	0.8421
hsa-miR-30a-3p	163	2.6189	0.0216	0.873
hsa-miR-299	148	2.61635	0.1278	0.8844
hsa-miR-125b	26	2.61508	0.0239	0.8844
hsa-miR-210N	117	2.60968	0.0157	0.8844
hsa-miR-100	11	2.57189	0.023	0.8913
hsa-miR-105	15	2.56054	0.1091	0.8958
hsa-miR-223	131	2.49332	0.1179	0.9149
hsa-miR-29a	149	2.47347	0.0288	0.9215
hsa-let-7a	1	2.43669	0.0264	0.9396
hsa-miR-181b	74	2.42511	0.0298	0.9417
hsa-miR-29cN	154	2.39495	0.0296	0.9483
hsa-miR-132	36	2.29552	0.033	0.9717
hsa-miR-7	225	-2.28358	0.0367	0.9733
hsa-miR-34a	193	-2.2778	0.0406	0.9733
hsa-miR-29aN	150	2.24801	0.0433	0.977
hsa-miR-181a	73	2.23805	0.035	0.9778
hsa-miR-107	18	-2.19626	0.0454	0.9821
hsa-miR-99a	235	2.14812	0.0519	0.9884
hsa-miR-215	122	-2.10707	0.2494	0.9933
hsa-miR-205	111	-2.10211	0.1411	0.9933
hsa-miR-211	118	2.08073	0.0488	0.9934
hsa-miR-199a*	98	2.0716	0.0765	0.9937
hsa-miR-181bN	75	2.03066	0.0623	0.9952
hsa-miR-95	232	-1.99562	0.0831	0.9968
hsa-miR-424	223	1.9569	0.0833	0.9987
hsa-miR-199-s	100	1.94211	0.0843	0.9987
hsa-miR-26bN	141	1.93618	0.0679	0.9987
hsa-miR-152	61	1.92975	0.0702	0.9987
hsa-miR-199b	99	1.92569	0.2397	0.999
hsa-miR-27a	142	1.91375	0.0738	0.999
hsa-miR-126*	28	1.86625	0.0822	0.9993
hsa-miR-335	185	-1.81699	0.0834	0.9997
hsa-miR-29c	153	1.81305	0.0905	0.9997
hsa-miR-30a-5p	164	1.79948	0.0867	0.9997
hsa-miR-23a	133	1.75272	0.1133	0.9998
hsa-miR-194	91	-1.72537	0.119	0.9998
hsa-miR-130aN	34	1.70584	0.1122	0.9998
hsa-miR-152N	62	1.70108	0.1083	0.9998
hsa-miR-221	129	1.69288	0.1244	0.9998
hsa-miR-126	27	1.66866	0.1115	0.9998
hsa-miR-130a	33	1.66847	0.115	0.9998
hsa-miR-192N	89	-1.65438	0.1283	0.9998
hsa-miR-9	227	1.65426	0.1142	0.9998
hsa-let-7iN	9	1.65289	0.1279	0.9998
hsa-miR-130b	35	1.62798	0.104	1
hsa-miR-192	88	-1.60493	0.1363	1
hsa-miR-96	233	-1.59414	0.1515	1
hsa-miR-30bN	166	1.59135	0.1216	1
hsa-miR-342	190	1.56728	0.1432	1
hsa-miR-134	39	1.56021	0.3321	1
hsa-miR-30d	168	1.55722	0.1393	1
hsa-miR-148a	56	-1.50936	0.1464	1
hsa-let-7f	6	1.49715	0.1576	1
hsa-miR-135a	40	-1.49039	0.1575	1
hsa-miR-372	205	-1.48658	0.0512	1
hsa-miR-338	187	-1.47326	0.241	1
hsa-miR-30b	165	1.4715	0.1451	1
hsa-miR-185	81	1.46984	0.4199	1
hsa-miR-186	82	1.46462	0.1471	1
hsa-miR-92	229	1.4593	0.1614	1
hsa-miR-361	199	1.44128	0.1581	1
hsa-miR-222	130	1.43556	0.1842	1
hsa-miR-10b	21	1.4201	0.1787	1
hsa-miR-128b	31	1.4144	0.4874	1
hsa-miR-373	206	-1.41206	0.3841	1
hsa-miR-153	63	1.37581	0.3492	1
hsa-miR-425	224	-1.34095	0.2008	1
hsa-miR-374	208	1.33761	0.2001	1
hsa-miR-128a	30	1.31911	0.4874	1
hsa-miR-371	204	-1.31398	0.0512	1
hsa-miR-199a	97	1.30939	0.504	1
hsa-miR-142-5p	50	1.27088	0.2337	1
hsa-miR-181c	76	1.26079	0.2355	1
hsa-let-7i	8	1.25227	0.2652	1
hsa-miR-17-5p	71	1.25131	0.23	1
hsa-miR-188	84	1.23891	0.2341	1
hsa-miR-184	80	-1.23875	0.3831	1
hsa-miR-30c	167	1.21357	0.2428	1
hsa-miR-20	103	-1.20032	0.2425	1
hsa-miR-325	178	-1.19673	0.2941	1
hsa-miR-32	172	-1.18919	0.2534	1
hsa-miR-92N	230	1.12694	0.2803	1
hsa-miR-330	183	-1.1222	0.4667	1
hsa-miR-135b	41	-1.10315	0.2916	1
hsa-miR-15a	67	1.09129	0.2985	1
hsa-miR-29b	151	1.08283	0.2954	1
hsa-miR-302b	158	1.0795	0.4932	1
hsa-miR-214	121	1.06906	0.4205	1
hsa-let-7b	2	1.04952	0.3193	1
hsa-miR-302d	162	1.02845	0.4932	1
hsa-miR-124b	24	1.02736	0.4484	1
hsa-miR-98	234	-1.01402	0.3207	1
hsa-miR-302a*	157	1.00596	0.5855	1
hsa-miR-328	181	1.00202	0.3433	1
hsa-miR-182*	78	1.00082	0.6317	1
hsa-miR-187	83	1.00058	0.627	1
hsa-miR-129	32	1.00054	0.6243	1
hsa-miR-138	44	1.00034	0.6262	1
hsa-miR-124a	23	1.00015	0.6243	1
hsa-miR-302c	160	1.00012	0.6366	1
hsa-miR-302a	156	1.00009	0.6366	1
hsa-miR-189	85	1	1	1
hsa-miR-154*	65	1	1	1
hsa-miR-154	64	1	1	1
hsa-miR-208	113	1	1	1
hsa-miR-220	128	1	1	1
hsa-miR-219	126	1	1	1
hsa-miR-136	42	1	1	1
hsa-miR-144	52	1	1	1
hsa-miR-198	96	1	1	1
hsa-miR-302b*	159	1	1	1
hsa-miR-216	123	1	1	1
hsa-miR-147	55	1	1	1
hsa-miR-302c*	161	1	1	1
hsa-miR-1	10	1	1	1
hsa-miR-104	14	1	1	1
hsa-miR-133a	37	1	1	1
hsa-miR-122a	22	1	1	1
hsa-miR-217	124	1	1	1
hsa-miR-377	211	-0.999975	0.8123	1
hsa-miR-368	201	-0.999975	0.8123	1
hsa-miR-373*	207	-0.999975	0.8123	1
hsa-miR-369	202	-0.999975	0.8123	1
hsa-miR-337	186	-0.999975	0.8123	1
hsa-miR-380-3p	214	-0.999975	0.8123	1
hsa-miR-380-5p	215	-0.999975	0.8123	1
hsa-miR-381	216	-0.999975	0.8123	1
hsa-miR-383	218	-0.999975	0.8123	1
hsa-miR-384	219	-0.999975	0.8123	1
hsa-miR-224	132	-0.997366	0.3271	1
hsa-miR-326	180	-0.993238	0.8176	1
hsa-miR-33	182	-0.982517	0.4986	1
hsa-miR-345	191	-0.963788	0.3567	1
hsa-miR-193	90	0.963633	0.3366	1
hsa-miR-106a	16	0.957492	0.3522	1
hsa-miR-29bN	152	0.946839	0.3729	1
hsa-miR-376a	210	-0.918152	0.8194	1
hsa-miR-34b	195	-0.913115	0.7603	1
hsa-miR-423	222	0.871453	0.4221	1
hsa-miR-196b	94	-0.865006	0.3944	1
hsa-miR-24	136	0.86367	0.4062	1
hsa-miR-324-5p	177	-0.84386	0.4154	1
hsa-miR-325N	179	-0.835637	0.8152	1
hsa-miR-346	192	-0.823332	0.563	1
hsa-miR-34bN	196	-0.819394	0.6632	1
hsa-miR-370	203	-0.793442	0.6729	1
hsa-miR-340	189	-0.790481	0.4771	1
hsa-miR-23bN	135	0.766522	0.4453	1
hsa-miR-379	213	-0.766377	0.5658	1
hsa-miR-21	115	0.752135	0.4619	1
hsa-miR-101	12	0.736755	0.4731	1
hsa-miR-108	19	-0.726143	0.8512	1
hsa-miR-142-3p	49	0.703279	0.491	1
hsa-miR-34cN	198	-0.690383	0.7208	1
hsa-miR-422a	220	-0.677885	0.5929	1
hsa-miR-26aN	139	0.662486	0.5394	1
hsa-miR-323	175	-0.656147	0.6448	1
hsa-miR-149	58	-0.650405	0.515	1
hsa-miR-320	173	0.649172	0.5228	1
hsa-miR-218	125	0.632121	0.5352	1
hsa-miR-422b	221	0.611136	0.5466	1
hsa-miR-99b	236	-0.599584	0.5579	1
hsa-miR-30e	169	-0.597697	0.5639	1
hsa-miR-139	45	-0.582619	0.8516	1
hsa-miR-367	200	-0.575843	1	1
hsa-miR-143	51	0.573579	0.8263	1
hsa-miR-19b	102	-0.567924	0.5703	1
hsa-miR-324-3p	176	0.55027	0.6075	1
hsa-miR-183	79	-0.523271	0.614	1
hsa-miR-125a	25	0.495882	0.629	1
hsa-miR-296	147	0.466788	0.6382	1
hsa-miR-196a	93	0.464055	0.6545	1
hsa-miR-25	137	-0.45351	0.6601	1
hsa-miR-26b	140	0.436329	0.7052	1
hsa-miR-18	72	0.429426	0.6762	1
hsa-miR-195	92	0.398153	0.6948	1
hsa-let-7d	4	-0.387748	0.7125	1
hsa-miR-15b	68	0.38297	0.7274	1
hsa-miR-34c	197	-0.382506	0.7925	1
hsa-miR-20N	114	0.369852	0.714	1
hsa-miR-106b	17	0.346632	0.7706	1
hsa-miR-10a	20	0.345508	0.7374	1
hsa-let-7g	7	0.336207	0.7557	1
hsa-miR-378	212	0.315553	0.7571	1
hsa-miR-212	119	-0.315327	0.767	1
hsa-miR-93	231	-0.304896	0.7764	1
hsa-miR-148b	57	-0.291389	0.7839	1
hsa-miR-145	53	0.287032	0.7796	1
hsa-miR-339	188	-0.265611	0.7864	1
hsa-let-7e	5	0.250151	0.8051	1
hsa-miR-17-3p	70	0.236573	0.8151	1
hsa-miR-31	171	-0.211848	0.8292	1
hsa-miR-331	184	0.202192	0.8379	1
hsa-miR-151	60	-0.195315	0.8455	1
hsa-miR-9*	228	0.159052	0.8786	1
hsa-miR-191	87	-0.154818	0.8865	1
hsa-miR-19a	101	-0.114723	0.9141	1
hsa-let-7c	3	0.0993457	0.9266	1
hsa-miR-133b	38	0.098871	0.9187	1
hsa-miR-23b	134	0.0980478	0.9237	1
hsa-miR-103	13	-0.0969045	0.9308	1
hsa-miR-301	155	-0.0946391	0.9221	1
hsa-miR-16	69	-0.0815659	0.9327	1
hsa-miR-190	86	-0.0785008	0.9504	1
hsa-miR-27bN	145	-0.0625955	0.9491	1
hsa-miR-206	112	-0.0552331	0.9565	1
hsa-miR-26a	138	-0.0473052	0.9659	1
hsa-miR-150	59	-0.0287642	0.9903	1
hsa-miR-382	217	-0.0229335	0.9887	1
hsa-miR-27b	144	-0.0164641	0.9856	1
hsa-miR-182	77	-0.000743654	0.9992	1
