# Supplementary material for: Exploring complex miRNA-mRNA interactions with Bayesian networks by splitting-averaging strategy
Source: BMC Bioinformatics. 2009 Dec 10;10:408. doi: 10.1186/1471-2105-10-408 (PMC2797807; doi:10.1186/1471-2105-10-408)
Supplement: Additional file 2 — Significant miRNA-mRNA interactions identified by SA-BNs. SA-BNs identify 231 statistically significant interactions which comprise 127 unique mRNAs and 6 miRNAs for EMT. miRNA-mRNA pairs, confidence, Pearson's correlation coefficients of miRNA-mRNA pairs within and across sample categories are listed. [file 1471-2105-10-408-S2.XLS]

## Sheet: Sheet1
NO	miRNA	mRNA	Probe	EdgeScore	PScore	pvalue	Comment	Correlation	Correlation_rawp	Correlation_adjp	E_miR	E_mR	E_correlation	E_correlation_rawp	E_correlation_adjp	M_miR	M_mR	M_correlation	M_correlation_rawp	M_correlation_adjp	GeneTitle
1	hsa-miR-200a	DOCK10	219279_at	0.9219	-1806	0	High Confidence	-0.565352	3.46e-05	0.00074246	up	down	-0.663636	0.0308509	0.962237	down	down	-0.330267	0.0491529	0.280091	dedicator of cytokinesis 10
2	hsa-miR-200b	ISOC1	218170_at	0.9201	-1806	0	High Confidence	0.323903	0.026349	0.0581826	up	up	-0.113896	0.738802	0.962237	up	up	-0.0527539	0.759935	0.721702	isochorismatase domain containing 1
3	hsa-miR-200c	ISOC1	218170_at	0.8903	-1806	0	High Confidence	0.469509	0.000870348	0.00589411	up	up	0.100228	0.769362	0.962237	up	up	0.14874	0.386613	0.433875	isochorismatase domain containing 1
4	hsa-miR-200c	LOX	213640_s_at	0.8779	-1806	0	High Confidence	-0.548831	6.48e-05	0.00104251	up	down	0.300684	0.368939	0.962237	up	down	-0.50448	0.00170422	0.307552	lysyl oxidase
5	hsa-miR-200c	ZNF45	222028_at	0.8767	-1806	0	High Confidence	-0.569718	2.92e-05	0.000723275	up	down	0.41458	0.204877	0.945983	up	up	-0.39286	0.0177808	0.277968	zinc finger protein 45
6	hsa-miR-200c	TSPAN13	217979_at	0.8735	-1806	0	High Confidence	0.335918	0.020974	0.0495006	up	up	0.127563	0.708576	0.962237	up	up	0.0145647	0.932811	0.695792	tetraspanin 13
7	hsa-miR-155	LOX	213640_s_at	0.8718	-1806	0	High Confidence	0.336866	0.0205924	0.0489366	down	down	0.277498	0.408708	0.962237	up	down	0.160192	0.350677	0.690177	lysyl oxidase
8	hsa-miR-200b	TCF4	212387_at	0.8511	-1806	0	High Confidence	-0.505001	0.000294434	0.00289087	up	down	0	1	0.962237	up	down	-0.356742	0.0327002	0.365507	transcription factor 4
9	hsa-miR-200c	MYH10	213067_at	0.8282	-1806	0	High Confidence	-0.130699	0.381213	0.429177	up	down	-0.0364466	0.915276	0.984082	up	down	0.0885481	0.607567	0.959114	myosin	heavy chain 10	non-muscle
10	hsa-miR-200c	TCP11L1	205796_at	0.8274	-1806	0	High Confidence	-0.685374	1.07e-07	1.83e-05	up	down	0.0364466	0.915276	0.749138	up	down	-0.680158	5.04e-06	0.068916	t-complex 11 (mouse)-like 1
11	hsa-miR-155	FKBP1B	206857_s_at	0.8172	-1806	0	High Confidence	0.00476135	0.974661	0.977511	down	down	-0.0751558	0.82617	1	up	down	-0.192465	0.260764	0.997481	FK506 binding protein 1B	12.6 kDa
12	hsa-miR-141	TNFAIP6	206025_s_at	0.8158	-1806	0	High Confidence	-0.365563	0.0115102	0.0325348	up	down	-0.10934	0.748953	0.962237	down	down	-0.245501	0.148959	0.630409	tumor necrosis factor	alpha-induced protein 6
13	hsa-miR-155	PATZ1	211392_s_at	0.8092	-1806	0	High Confidence	-0.284908	0.0522496	0.0924978	down	up	0.277498	0.408708	0.962237	up	up	-0.199362	0.243735	0.81325	POZ (BTB) and AT hook containing zinc finger 1
14	hsa-miR-200b	DACT1	219179_at	0.8025	-1806	0	High Confidence	-0.374299	0.00954371	0.0285828	up	down	0.332575	0.317648	0.962237	up	down	-0.327101	0.0515008	0.615032	dapper	antagonist of beta-catenin	homolog 1 (Xenopus laevis)
15	hsa-miR-155	PCDH9	219737_s_at	0.7963	-1806	0	High Confidence	0.312523	0.0324558	0.0673046	down	down	0.300623	0.369041	0.962237	up	down	0.144967	0.398909	0.75849	protocadherin 9
16	hsa-miR-200b	LOX	213640_s_at	0.7807	-1806	0	High Confidence	-0.423414	0.00302199	0.0130901	up	down	-0.378133	0.251531	0.962237	up	down	-0.264161	0.11951	0.556131	lysyl oxidase
17	hsa-miR-200a	ATP5L	208745_at	0.7747	-1806	0	High Confidence	0.193465	0.192587	0.24896	up	up	-0.272727	0.418167	0.978725	down	up	-0.0417097	0.809144	0.925811	ATP synthase	H+ transporting	mitochondrial F0 complex	subunit G
18	hsa-miR-200b	MPHOSPH9	215731_s_at	0.7734	-1806	0	High Confidence	-0.182959	0.21834	0.27466	up	down	0.400912	0.221716	0.978725	up	down	0.0599358	0.728414	0.930077	M-phase phosphoprotein 9
19	hsa-miR-200a	ARMC9	219637_at	0.7699	-1806	0	High Confidence	-0.348505	0.016364	0.0409698	up	down	0.190909	0.566873	0.962237	down	down	-0.182841	0.285811	0.670288	armadillo repeat containing 9
20	hsa-miR-200c	SSH3	219919_s_at	0.7683	-1806	0	High Confidence	0.679878	1.47e-07	2.17e-05	up	up	0.0592257	0.862673	0.749138	up	up	0.470581	0.0037746	0.0729177	slingshot homolog 3 (Drosophila)
21	hsa-miR-155	ADAM12	202952_s_at	0.7669	-1806	0	High Confidence	0.333354	0.0220358	0.0511848	down	down	0.23703	0.482823	0.962237	up	down	0.155507	0.365126	0.703132	ADAM metallopeptidase domain 12 (meltrin alpha)
22	hsa-miR-141	ATP5L	208745_at	0.766	-1806	0	High Confidence	0.367946	0.010942	0.0313629	up	up	-0.551254	0.0787893	0.962237	down	up	0.189017	0.269564	0.629751	ATP synthase	H+ transporting	mitochondrial F0 complex	subunit G
23	hsa-miR-200c	FAP	209955_s_at	0.7575	-1806	0	High Confidence	-0.490627	0.000463203	0.00375304	up	down	-0.337131	0.310652	0.962237	up	down	-0.493395	0.00223007	0.405428	fibroblast activation protein	alpha
24	hsa-miR-200b	CSF3R	203591_s_at	0.7514	-1806	0	High Confidence	-0.0520247	0.72837	0.747997	up	down	0.200456	0.554525	0.992294	up	down	0.228252	0.180592	0.98557	colony stimulating factor 3 receptor (granulocyte)
25	hsa-miR-155	LOX	204298_s_at	0.7508	-1806	0	High Confidence	0.236282	0.109824	0.159618	down	down	0.213905	0.527672	0.974068	up	down	0.0532238	0.757861	0.868483	lysyl oxidase
26	hsa-miR-155	LOX	215446_s_at	0.7508	-1806	0	High Confidence	0.273607	0.0627538	0.104657	down	down	-0.150312	0.659113	0.974068	up	down	0.11153	0.517251	0.827235	lysyl oxidase
27	hsa-miR-200a	MPHOSPH9	215731_s_at	0.7484	-1806	0	High Confidence	-0.21708	0.142733	0.194018	up	down	0.245455	0.459652	0.978011	down	down	-0.0179693	0.917154	0.899103	M-phase phosphoprotein 9
28	hsa-miR-200c	BCHE	205433_at	0.7475	-1806	0	High Confidence	-0.341183	0.0189277	0.0456128	up	down	-0.0227791	0.946998	0.962237	up	down	-0.117162	0.49618	0.680319	butyrylcholinesterase
29	hsa-miR-200b	TPD52L1	203786_s_at	0.7435	-1806	0	High Confidence	0.644664	1.01e-06	7.96e-05	up	up	-0.136675	0.688631	0.749138	up	up	0.451934	0.00565668	0.133873	tumor protein D52-like 1
30	hsa-miR-200b	CTBP2	210554_s_at	0.7418	-1806	0	High Confidence	0.561157	4.07e-05	0.000765126	up	up	0.323463	0.33189	0.962237	up	up	0.303988	0.0714692	0.294279	C-terminal binding protein 2
31	hsa-miR-200c	CSF3R	203591_s_at	0.7412	-1806	0	High Confidence	-0.107151	0.473449	0.521605	up	down	-0.123007	0.718612	0.985138	up	down	0.205968	0.228139	0.968937	colony stimulating factor 3 receptor (granulocyte)
32	hsa-miR-200c	HLA-DPA1	213537_at	0.74	-1806	0	High Confidence	-0.288706	0.0490558	0.0891845	up	down	0.182233	0.591757	0.962237	up	down	-0.120126	0.485268	0.807116	major histocompatibility complex	class II	DP alpha 1
33	hsa-miR-200c	CTBP2	210554_s_at	0.7325	-1806	0	High Confidence	0.51701	0.000198503	0.00234781	up	up	0.205012	0.545367	0.962237	up	up	0.186763	0.275421	0.34178	C-terminal binding protein 2
34	hsa-miR-200c	TPD52L1	203786_s_at	0.7303	-1806	0	High Confidence	0.563759	3.69e-05	0.00074246	up	up	-0.0410024	0.904725	0.962237	up	up	0.271573	0.109109	0.288388	tumor protein D52-like 1
35	hsa-miR-200a	LOX	204298_s_at	0.7189	-1806	0	High Confidence	-0.432818	0.00237678	0.0114822	up	down	-0.427273	0.192625	0.962237	down	down	-0.3283	0.0506014	0.507959	lysyl oxidase
36	hsa-miR-200a	LOX	215446_s_at	0.7189	-1806	0	High Confidence	-0.34939	0.0160752	0.0406304	up	down	0.118182	0.724	0.962237	down	down	-0.287789	0.0887527	0.670197	lysyl oxidase
37	hsa-miR-141	KDELC1	219479_at	0.7185	-1806	0	High Confidence	-0.306664	0.036031	0.0722726	up	down	0.186789	0.582361	0.962237	down	down	0.13348	0.437693	0.762705	KDEL (Lys-Asp-Glu-Leu) containing 1
38	hsa-miR-200c	SSH3	219241_x_at	0.718	-1806	0	High Confidence	0.547443	6.82e-05	0.0010804	up	up	-0.287017	0.392136	0.962237	up	up	0.324419	0.0535586	0.307552	slingshot homolog 3 (Drosophila)
39	hsa-miR-200b	HS3ST3A1	219985_at	0.7156	-1806	0	High Confidence	-0.294108	0.0447886	0.0833407	up	down	-0.341687	0.303741	0.962237	up	down	-0.0301638	0.861366	0.801481	heparan sulfate (glucosamine) 3-O-sulfotransferase 3A1
40	hsa-miR-200c	KDR	203934_at	0.7143	-1806	0	High Confidence	-0.449012	0.00154649	0.00841979	up	down	-0.460138	0.154418	0.962237	up	down	-0.277245	0.101624	0.472231	kinase insert domain receptor (a type III receptor tyrosine kinase)
41	hsa-miR-155	KDELC1	219479_at	0.7132	-1806	0	High Confidence	0.339246	0.0196597	0.04713	down	down	-0.202343	0.550726	0.962237	up	down	0.107879	0.531143	0.685546	KDEL (Lys-Asp-Glu-Leu) containing 1
42	hsa-miR-200a	FBXO5	218875_s_at	0.712	-1806	0	High Confidence	-0.462963	0.0010498	0.00666819	up	down	-0.0545455	0.881472	0.962237	down	down	-0.369616	0.0265099	0.433875	F-box protein 5
43	hsa-miR-155	CNOT3	203239_s_at	0.7118	-1806	0	High Confidence	-0.365315	0.0115707	0.0325348	down	up	0.387341	0.239216	0.962237	up	up	-0.249072	0.142951	0.630409	CCR4-NOT transcription complex	subunit 3
44	hsa-miR-200a	GPR176	206673_at	0.7109	-1806	0	High Confidence	-0.19259	0.194645	0.251304	up	down	0.290909	0.378709	0.978725	down	down	-0.0866984	0.615119	0.925811	G protein-coupled receptor 176
45	hsa-miR-155	ELK3	206127_at	0.7105	-1806	0	High Confidence	0.260952	0.0764502	0.121776	down	down	-0.121406	0.72215	0.974068	up	down	0.14956	0.383972	0.831715	ELK3	ETS-domain protein (SRF accessory protein 2)
46	hsa-miR-200c	HLA-DPA1	211990_at	0.7105	-1806	0	High Confidence	-0.361953	0.0124188	0.0336961	up	down	0	1	0.962237	up	down	-0.173487	0.311592	0.634404	major histocompatibility complex	class II	DP alpha 1
47	hsa-miR-200c	CTBP2	201218_at	0.7104	-1806	0	High Confidence	0.440581	0.00193933	0.00985551	up	up	0.523919	0.0980833	0.962237	up	up	0.153638	0.370988	0.49304	C-terminal binding protein 2
48	hsa-miR-200b	LOX	204298_s_at	0.7093	-1806	0	High Confidence	-0.409564	0.00425253	0.016147	up	down	-0.350798	0.290174	0.962237	up	down	-0.30451	0.0709593	0.562928	lysyl oxidase
49	hsa-miR-200b	LOX	215446_s_at	0.7093	-1806	0	High Confidence	-0.382806	0.00791401	0.0251343	up	down	-0.373577	0.257755	0.962237	up	down	-0.273189	0.106936	0.594914	lysyl oxidase
50	hsa-miR-141	GPR176	206673_at	0.7066	-1806	0	High Confidence	-0.416119	0.00362405	0.014454	up	down	-0.291573	0.384324	0.962237	down	down	-0.37835	0.0228877	0.562928	G protein-coupled receptor 176
51	hsa-miR-200b	TCF4	212382_at	0.7043	-1806	0	High Confidence	-0.385006	0.00753397	0.0242264	up	down	-0.551254	0.0787893	0.962237	up	down	-0.235173	0.167373	0.589396	transcription factor 4
52	hsa-miR-155	HS3ST3A1	219985_at	0.7012	-1806	0	High Confidence	0.330855	0.0231144	0.0529727	down	down	-0.0173436	0.959635	0.962237	up	down	0.230723	0.17579	0.703132	heparan sulfate (glucosamine) 3-O-sulfotransferase 3A1
53	hsa-miR-141	C9orf39	220095_at	0.7008	-1806	0	High Confidence	-0.418816	0.00339016	0.0139539	up	down	0.205012	0.545367	0.962237	down	down	-0.160933	0.348424	0.560554	centlein	centrosomal protein
54	hsa-miR-200b	TCF4	222146_s_at	0.6984	-1806	0	High Confidence	-0.550973	5.99e-05	0.00102712	up	down	-0.505696	0.112526	0.962237	up	down	-0.32697	0.0515995	0.30494	transcription factor 4
55	hsa-miR-200c	ZEB1	210875_s_at	0.6983	-1806	0	High Confidence	-0.636348	1.53e-06	0.000112321	up	down	0.2746	0.413821	0.749138	up	down	-0.290263	0.0859235	0.133873	zinc finger E-box binding homeobox 1
56	hsa-miR-200c	ASCC3	212815_at	0.6958	-1806	0	High Confidence	-0.218468	0.140133	0.191751	up	up	0.0865606	0.800221	0.978011	up	up	-0.073339	0.67078	0.899103	activating signal cointegrator 1 complex subunit 3
57	hsa-miR-200c	SYNJ1	212990_at	0.6948	-1806	0	High Confidence	-0.509142	0.000257434	0.00270305	up	down	-0.218679	0.518272	0.962237	up	down	-0.376233	0.0237255	0.354939	synaptojanin 1
58	hsa-miR-200b	TCF4	212385_at	0.6935	-1806	0	High Confidence	-0.513788	0.00022097	0.00255481	up	down	-0.050114	0.883665	0.962237	up	down	-0.355436	0.0333892	0.354939	transcription factor 4
59	hsa-miR-200c	OSTF1	204479_at	0.6914	-1806	0	High Confidence	0.249132	0.091274	0.139039	up	up	-0.264238	0.432354	0.974068	up	up	-0.0967972	0.574383	0.840581	osteoclast stimulating factor 1
60	hsa-miR-200b	TSPAN13	217979_at	0.6857	-1806	0	High Confidence	0.379245	0.00856423	0.0267048	up	up	-0.223235	0.50937	0.962237	up	up	0.0910136	0.597564	0.607459	tetraspanin 13
61	hsa-miR-200a	PCDH9	219737_s_at	0.6854	-1806	0	High Confidence	-0.260402	0.0770951	0.122354	up	down	0.0272727	0.9352	0.974068	down	down	-0.0236092	0.891288	0.831715	protocadherin 9
62	hsa-miR-141	LOX	204298_s_at	0.6836	-1806	0	High Confidence	-0.44629	0.00166478	0.00874012	up	down	-0.405468	0.216016	0.962237	down	down	-0.311452	0.06445	0.476575	lysyl oxidase
63	hsa-miR-141	LOX	215446_s_at	0.6836	-1806	0	High Confidence	-0.419644	0.00332111	0.013892	up	down	0.0865606	0.800221	0.962237	down	down	-0.316048	0.060406	0.560554	lysyl oxidase
64	hsa-miR-155	MPHOSPH9	215731_s_at	0.68	-1806	0	High Confidence	0.169445	0.254857	0.30962	down	down	0.202343	0.550726	0.978725	up	down	0.0150953	0.930369	0.940303	M-phase phosphoprotein 9
65	hsa-miR-155	SALL1	206893_at	0.6793	-1806	0	High Confidence	0.301751	0.0392729	0.0774173	down	down	-0.0578122	0.865925	0.962237	up	down	0.14796	0.389138	0.76952	sal-like 1 (Drosophila)
66	hsa-miR-200b	PGM3	221788_at	0.6732	-1806	0	High Confidence	-0.307842	0.0352871	0.0713368	up	down	-0.264238	0.432354	0.962237	up	down	-0.102766	0.550897	0.762048	CDNA FLJ11614 fis	clone HEMBA1004015
67	hsa-miR-200c	EIF4G3	201936_s_at	0.6723	-1806	0	High Confidence	-0.411132	0.0040941	0.0158377	up	down	0.0455582	0.894187	0.962237	up	down	-0.334214	0.0463471	0.562928	eukaryotic translation initiation factor 4 gamma	3
68	hsa-miR-200b	HLA-DPA1	213537_at	0.6716	-1806	0	High Confidence	-0.229398	0.120881	0.171567	up	down	0.35991	0.276948	0.978011	up	down	-0.0906219	0.599148	0.876881	major histocompatibility complex	class II	DP alpha 1
69	hsa-miR-141	PCDH9	219737_s_at	0.6715	-1806	0	High Confidence	-0.280884	0.0558137	0.0964858	up	down	0.473805	0.140965	0.966821	down	down	-0.00252443	0.988342	0.81325	protocadherin 9
70	hsa-miR-203	EXT1	215206_at	0.6692	-2754.73	0	High Confidence	-0.238938	0.105772	0.154822	up	down	-0.645324	0.0320089	0.974068	down	up	-0.00761646	0.964835	0.862898	CDNA: FLJ21490 fis	clone COL05464
71	hsa-miR-200a	CTBP2	201218_at	0.6687	-1806	0	High Confidence	0.417075	0.00353959	0.0143157	up	up	-0.0363636	0.924426	0.962237	down	up	0.187562	0.273335	0.562039	C-terminal binding protein 2
72	hsa-miR-200a	POLL	221049_s_at	0.6661	-1806	0	High Confidence	0.354161	0.0145914	0.0381079	up	up	0.327273	0.319977	0.962237	down	up	0.090371	0.600164	0.656214	polymerase (DNA directed)	lambda
73	hsa-miR-200a	HLA-DPA1	213537_at	0.6659	-1806	0	High Confidence	-0.286816	0.050625	0.0907546	up	down	-0.254545	0.451197	0.962237	down	down	-0.131294	0.4453	0.81325	major histocompatibility complex	class II	DP alpha 1
74	hsa-miR-141	C3orf63	209285_s_at	0.6656	-1806	0	High Confidence	-0.664825	3.46e-07	4.22e-05	up	down	-0.0136675	0.968186	0.749138	down	up	-0.268221	0.113725	0.0920403	chromosome 3 open reading frame 63
75	hsa-miR-200c	DOCK4	205003_at	0.6656	-1806	0	High Confidence	-0.464187	0.00101395	0.00652094	up	down	0.282461	0.400026	0.962237	up	down	-0.189985	0.267073	0.433875	dedicator of cytokinesis 4
76	hsa-miR-200c	SLC35A2	207440_at	0.6631	-1806	0	High Confidence	-0.500058	0.000344855	0.00314032	up	down	-0.437359	0.178561	0.962237	up	down	-0.33357	0.0467962	0.374679	solute carrier family 35 (UDP-galactose transporter)	member A2
77	hsa-miR-141	FLNC	207876_s_at	0.66	-1806	0	High Confidence	-0.511838	0.000235659	0.00260746	up	up	0.0728931	0.831337	0.962237	down	up	-0.412114	0.0125063	0.354939	filamin C	gamma (actin binding protein 280)
78	hsa-miR-155	MPHOSPH9	206205_at	0.66	-1806	0	High Confidence	0.0416023	0.78128	0.800734	down	down	0.14453	0.671576	0.992294	up	down	-0.0832842	0.629159	0.986626	M-phase phosphoprotein 9
79	hsa-miR-155	OCLN	209925_at	0.6593	-1806	0	High Confidence	-0.367041	0.0111549	0.0318844	down	down	-0.0867182	0.799863	0.962237	up	down	-0.0653261	0.705038	0.629751	occludin
80	hsa-miR-200a	ARMC7	219096_at	0.6587	-1806	0	High Confidence	0.431594	0.00245322	0.0116446	up	up	0.190909	0.566873	0.962237	down	up	0.335907	0.0451841	0.513469	armadillo repeat containing 7
81	hsa-miR-200a	SPIN2B	211704_s_at	0.6577	-1806	0	High Confidence	-0.375152	0.00936818	0.0282694	up	down	0.618182	0.0458744	0.962237	down	down	-0.415654	0.0116974	0.608366	spindlin family	member 2A /// spindlin family	member 2B
82	hsa-miR-155	SLC35A2	207440_at	0.6574	-1806	0	High Confidence	0.156827	0.292464	0.343937	down	down	0.104062	0.760758	0.978725	up	down	-0.0519225	0.76361	0.949683	solute carrier family 35 (UDP-galactose transporter)	member A2
83	hsa-miR-141	THBD	203887_s_at	0.6572	-1806	0	High Confidence	-0.323286	0.0266537	0.0586981	up	down	-0.282461	0.400026	0.962237	down	down	-0.0861463	0.61738	0.724497	thrombomodulin
84	hsa-miR-200c	EFNA1	202023_at	0.6544	-1806	0	High Confidence	0.48785	0.000504436	0.00396232	up	up	0.0683373	0.84176	0.962237	up	up	0.0817169	0.635648	0.411282	ephrin-A1
85	hsa-miR-141	FBXO5	218875_s_at	0.6482	-1806	0	High Confidence	-0.158883	0.286103	0.33917	up	down	0.0455582	0.894187	0.978725	down	down	0.196275	0.251262	0.949683	F-box protein 5
86	hsa-miR-200a	LCP2	205270_s_at	0.6472	-1806	0	High Confidence	-0.23842	0.106553	0.155743	up	down	0.681818	0.0242455	0.974068	down	down	-0.0969291	0.573859	0.86435	lymphocyte cytosolic protein 2 (SH2 domain containing leukocyte protein of 76kDa)
87	hsa-miR-200b	CROT	204573_at	0.6442	-1806	0	High Confidence	-0.162883	0.273988	0.32783	up	down	-0.177677	0.60121	0.978725	up	down	0.145857	0.395988	0.945206	carnitine O-octanoyltransferase
88	hsa-miR-200b	CTBP2	201218_at	0.6419	-1806	0	High Confidence	0.46572	0.000970546	0.0063611	up	up	0.378133	0.251531	0.962237	up	up	0.200831	0.240207	0.433875	C-terminal binding protein 2
89	hsa-miR-200c	TBC1D15	218268_at	0.6408	-1806	0	High Confidence	0.180282	0.225268	0.280971	up	up	-0.715264	0.0133445	0.978725	up	up	0.027196	0.874893	0.932693	TBC1 domain family	member 15
90	hsa-miR-200b	TSC22D1	215111_s_at	0.6404	-1806	0	High Confidence	0.377616	0.00887682	0.0272664	up	up	0.487473	0.128276	0.962237	up	up	0.0758664	0.660105	0.607459	TSC22 domain family	member 1
91	hsa-miR-200b	DOCK4	205003_at	0.6338	-1806	0	High Confidence	-0.47055	0.000844502	0.00589411	up	down	-0.209568	0.536272	0.962237	up	down	-0.190254	0.266385	0.433875	dedicator of cytokinesis 4
92	hsa-miR-200b	JUN	213281_at	0.6314	-1806	0	High Confidence	-0.213976	0.148673	0.201295	up	down	0.14123	0.678724	0.978011	up	down	0.00117521	0.994573	0.900364	Jun oncogene
93	hsa-miR-200a	MLANA	206426_at	0.6306	-1806	0	High Confidence	-0.156906	0.292218	0.343937	up	down	-0.154545	0.653539	0.978725	down	down	0.0405292	0.81445	0.949683	melan-A
94	hsa-miR-200a	FKBP1B	206857_s_at	0.6289	-1806	0	High Confidence	-0.144137	0.333743	0.38457	up	down	-0.872727	0.000948977	0.984082	down	down	0.191366	0.263547	0.950672	FK506 binding protein 1B	12.6 kDa
95	hsa-miR-155	TSPAN13	217979_at	0.6277	-1806	0	High Confidence	-0.168671	0.257065	0.311262	down	up	0.0173436	0.959635	0.978725	up	up	0.0377382	0.827027	0.942369	tetraspanin 13
96	hsa-miR-200b	TNFRSF11B	204932_at	0.6242	-1806	0	High Confidence	-0.268794	0.0677111	0.110071	up	down	-0.127563	0.708576	0.974068	up	down	-0.191559	0.263056	0.831715	tumor necrosis factor receptor superfamily	member 11b (osteoprotegerin)
97	hsa-miR-200b	FKBP1B	206857_s_at	0.6237	-1806	0	High Confidence	-0.136929	0.358729	0.409562	up	down	-0.514808	0.105143	0.984082	up	down	0.150035	0.382445	0.959114	FK506 binding protein 1B	12.6 kDa
98	hsa-miR-200c	DKK3	202196_s_at	0.6211	-1806	0	High Confidence	-0.393428	0.00622161	0.0210593	up	down	0.14123	0.678724	0.962237	up	down	-0.251853	0.138395	0.585261	dickkopf homolog 3 (Xenopus laevis)
99	hsa-miR-200a	C3orf63	209285_s_at	0.6173	-1806	0	High Confidence	-0.572174	2.65e-05	0.000698562	up	down	0.2	0.5483	0.844542	down	up	-0.211303	0.21605	0.270494	chromosome 3 open reading frame 63
100	hsa-miR-141	CTBP2	201218_at	0.615	-1806	0	High Confidence	0.396298	0.00582218	0.0199701	up	up	0	1	0.962237	down	up	0.0574309	0.739361	0.585261	C-terminal binding protein 2
101	hsa-miR-141	MLANA	206426_at	0.614	-1806	0	High Confidence	-0.205112	0.166645	0.221152	up	down	-0.692485	0.0181892	0.978011	down	down	0.107288	0.533406	0.91424	melan-A
102	hsa-miR-200c	LOX	204298_s_at	0.614	-1806	0	High Confidence	-0.502604	0.000317987	0.00300191	up	down	-0.0273349	0.936414	0.962237	up	down	-0.457305	0.00504589	0.365507	lysyl oxidase
103	hsa-miR-200c	LOX	215446_s_at	0.614	-1806	0	High Confidence	-0.497585	0.000372908	0.00334912	up	down	-0.168565	0.62028	0.962237	up	down	-0.448312	0.00610362	0.377404	lysyl oxidase
104	hsa-miR-200a	RWDD3	205087_at	0.6112	-1806	0	High Confidence	-0.158889	0.286086	0.33917	up	down	-0.172727	0.614426	0.978725	down	down	0.00367255	0.98304	0.949683	RWD domain containing 3
105	hsa-miR-155	CSF3R	203591_s_at	0.6106	-1806	0	High Confidence	0.164088	0.270405	0.325054	down	down	0.0867182	0.799863	0.978725	up	down	0.031622	0.854734	0.942369	colony stimulating factor 3 receptor (granulocyte)
106	hsa-miR-200a	VCAM1	203868_s_at	0.6099	-1806	0	High Confidence	-0.226409	0.125934	0.17703	up	down	-0.0727273	0.838825	0.978011	down	down	0.0869607	0.614045	0.89112	vascular cell adhesion molecule 1
107	hsa-miR-141	FKBP1B	206857_s_at	0.6078	-1806	0	High Confidence	-0.0625371	0.676242	0.704304	up	down	-0.273349	0.416037	0.992294	down	down	0.379927	0.0222793	0.983132	FK506 binding protein 1B	12.6 kDa
108	hsa-miR-200b	TNFAIP6	206025_s_at	0.6075	-1806	0	High Confidence	-0.186917	0.208373	0.265366	up	down	-0.214124	0.52724	0.978725	up	down	0.0206315	0.904932	0.928703	tumor necrosis factor	alpha-induced protein 6
109	hsa-miR-200a	CPS1	217564_s_at	0.6059	-1806	0	High Confidence	-0.381518	0.008144	0.0257061	up	down	-0.345455	0.299388	0.962237	down	down	-0.171572	0.317048	0.598536	carbamoyl-phosphate synthetase 1	mitochondrial
110	hsa-miR-200a	PTPN13	204201_s_at	0.604	-1806	0	High Confidence	0.136848	0.359013	0.409562	up	down	0.118182	0.724	0.984082	down	down	0.306264	0.0692679	0.959114	protein tyrosine phosphatase	non-receptor type 13 (APO-1/CD95 (Fas)-associated phosphatase)
111	hsa-miR-200a	PIP5K2A	205570_at	0.6037	-1806	0	High Confidence	0.0285125	0.849116	0.864234	up	down	-0.109091	0.75488	0.994248	down	down	0.272556	0.107784	0.989505	phosphatidylinositol-5-phosphate 4-kinase	type II	alpha
112	hsa-miR-200b	OCLN	209925_at	0.6036	-1806	0	High Confidence	0.490685	0.000462378	0.00375304	up	down	-0.150342	0.659047	0.962237	up	down	0.17811	0.298673	0.40376	occludin
113	hsa-miR-200b	MLANA	206426_at	0.6035	-1806	0	High Confidence	-0.13623	0.361208	0.4107	up	down	0.209568	0.536272	0.984082	up	down	0.0509258	0.768022	0.959114	melan-A
114	hsa-miR-200b	MPHOSPH9	206205_at	0.6029	-1806	0	High Confidence	-0.168469	0.257643	0.311533	up	down	0.318907	0.339136	0.978725	up	down	0.0116215	0.946366	0.942369	M-phase phosphoprotein 9
115	hsa-miR-155	AMPH	205257_s_at	0.6026	-1806	0	High Confidence	0.188912	0.203469	0.260735	down	down	-0.335311	0.313437	0.978725	up	down	0.143544	0.4036	0.927958	amphiphysin
116	hsa-miR-155	RFPL3	207936_x_at	0.6024	-3969.94	0	High Confidence	-0.0314258	0.833906	0.850435	down	up	0.439372	0.176339	0.994248	up	up	0.167349	0.329282	0.988618	ret finger protein-like 3
117	hsa-miR-200b	PDLIM1	208690_s_at	0.6006	-1806	0	High Confidence	0.40549	0.00468945	0.017051	up	up	0.437359	0.178561	0.962237	up	up	0.355306	0.0334587	0.580718	PDZ and LIM domain 1 (elfin)
118	hsa-miR-200a	TNFAIP6	206026_s_at	0.6005	-1806	0	High Confidence	-0.282326	0.0545144	0.0947555	up	down	-0.245455	0.468184	0.962237	down	down	-0.0382994	0.824495	0.81325	tumor necrosis factor	alpha-induced protein 6
119	hsa-miR-200c	NMT2	205005_s_at	0.5999	-1806	0	High Confidence	-0.43873	0.00203661	0.0101732	up	down	-0.168565	0.62028	0.962237	up	down	-0.185474	0.278808	0.499347	N-myristoyltransferase 2
120	hsa-miR-155	IL6	205207_at	0.5979	-1806	0	High Confidence	0.567315	3.21e-05	0.00074246	down	down	0.341092	0.304639	0.962237	up	down	0.529896	0.000888122	0.277968	interleukin 6 (interferon	beta 2)
121	hsa-miR-155	ADD3	205882_x_at	0.5976	-1806	0	High Confidence	-0.185336	0.212316	0.269056	down	up	0.179218	0.598007	0.978725	up	up	-0.0074175	0.965753	0.928703	adducin 3 (gamma)
122	hsa-miR-155	RCBTB2	204759_at	0.5966	-1806	0	High Confidence	0.24759	0.0933617	0.141278	down	down	-0.0173436	0.959635	0.974068	up	down	0.104105	0.545689	0.840581	regulator of chromosome condensation (RCC1) and BTB (POZ) domain containing protein 2
123	hsa-miR-200b	MAPK13	210058_at	0.5956	-1806	0	High Confidence	0.655837	5.62e-07	5.27e-05	up	up	0.236903	0.483065	0.749138	up	down	0.352041	0.0352361	0.0920403	mitogen-activated protein kinase 13
124	hsa-miR-155	HIVEP2	212641_at	0.5955	-1806	0	High Confidence	0.442687	0.00183371	0.00948185	down	down	0.0751558	0.82617	0.962237	up	down	0.388182	0.0193109	0.482806	human immunodeficiency virus type I enhancer binding protein 2
125	hsa-miR-141	POLL	221049_s_at	0.5944	-1806	0	High Confidence	0.335266	0.0212396	0.0496717	up	up	0.14123	0.678724	0.962237	down	up	-0.0659509	0.702345	0.698237	polymerase (DNA directed)	lambda
126	hsa-miR-200b	EFNA1	202023_at	0.594	-1806	0	High Confidence	0.492198	0.00044125	0.00366166	up	up	0.0364466	0.915276	0.962237	up	up	0.152125	0.375776	0.402596	ephrin-A1
127	hsa-miR-200c	MTMR11	205076_s_at	0.5933	-1806	0	High Confidence	0.326082	0.0252969	0.0565701	up	up	-0.487473	0.128276	0.962237	up	up	0.0485919	0.778382	0.712512	myotubularin related protein 11
128	hsa-miR-200c	PGM3	221788_at	0.592	-1806	0	High Confidence	-0.42791	0.00269643	0.012223	up	down	-0.209568	0.536272	0.962237	up	down	-0.288329	0.0881288	0.523569	CDNA FLJ11614 fis	clone HEMBA1004015
129	hsa-miR-141	OSTF1	204479_at	0.5892	-1806	0	High Confidence	0.443844	0.00177788	0.0092396	up	up	-0.419135	0.199439	0.962237	down	up	0.263172	0.120952	0.478072	osteoclast stimulating factor 1
130	hsa-miR-141	KBTBD4	218569_s_at	0.5891	-1806	0	High Confidence	0.338654	0.0198886	0.0473735	up	up	0.123007	0.718612	0.962237	down	up	0.113284	0.510642	0.685685	kelch repeat and BTB (POZ) domain containing 4
131	hsa-miR-141	ARMC9	219637_at	0.5888	-1806	0	High Confidence	-0.471631	0.000818387	0.00580773	up	down	-0.214124	0.52724	0.962237	down	down	-0.258123	0.128518	0.433875	armadillo repeat containing 9
132	hsa-miR-200a	SOX5	207336_at	0.5885	-1806	0	High Confidence	-0.387222	0.00716738	0.0233394	up	down	-0.145455	0.673423	0.962237	down	down	-0.253012	0.136528	0.589396	SRY (sex determining region Y)-box 5
133	hsa-miR-200a	PDLIM1	208690_s_at	0.5873	-1806	0	High Confidence	0.378942	0.00862167	0.0267434	up	up	0.372727	0.254445	0.962237	down	up	0.334596	0.0460832	0.607459	PDZ and LIM domain 1 (elfin)
134	hsa-miR-200a	YY1	213494_s_at	0.586	-1806	0	High Confidence	0.295737	0.0435633	0.0827177	up	up	0.609091	0.0498177	0.962237	down	up	0.0755496	0.661439	0.790696	YY1 transcription factor
135	hsa-miR-200b	TBC1D15	218268_at	0.5854	-1806	0	High Confidence	0.0958442	0.521614	0.563212	up	up	-0.00455582	0.989393	0.991313	up	up	-0.144943	0.398987	0.97949	TBC1 domain family	member 15
136	hsa-miR-141	ARMC9	219636_s_at	0.5836	-1806	0	High Confidence	-0.172055	0.247502	0.30319	up	down	0.546698	0.0818123	0.978725	down	down	-0.0100977	0.95339	0.93587	armadillo repeat containing 9
137	hsa-miR-141	CHD9	212615_at	0.5831	-1806	0	High Confidence	-0.282765	0.0541234	0.0945127	up	down	0.205012	0.545367	0.962237	down	down	0.287154	0.0894899	0.81325	chromodomain helicase DNA binding protein 9
138	hsa-miR-200c	RBM35A	219121_s_at	0.5831	-1806	0	High Confidence	0.459674	0.0011519	0.0070554	up	up	-0.186789	0.582361	0.962237	up	down	-0.147709	0.38995	0.435158	RNA binding motif protein 35A
139	hsa-miR-141	TNFAIP6	206026_s_at	0.5824	-1806	0	High Confidence	-0.453754	0.00135816	0.00794059	up	down	-0.687929	0.0192911	0.962237	down	down	-0.30735	0.0682371	0.459964	tumor necrosis factor	alpha-induced protein 6
140	hsa-miR-155	SLC6A15	206376_at	0.5817	-1806	0	High Confidence	0.261696	0.0755853	0.120772	down	down	0.202343	0.550726	0.974068	up	down	0.179321	0.295345	0.831715	solute carrier family 6	member 15
141	hsa-miR-141	MPHOSPH9	215731_s_at	0.5811	-1806	0	High Confidence	-0.212513	0.151537	0.204634	up	down	-0.0728931	0.831337	0.978011	down	down	0.126222	0.463226	0.901074	M-phase phosphoprotein 9
142	hsa-miR-200c	RWDD3	205087_at	0.5806	-1806	0	High Confidence	-0.233048	0.114918	0.164695	up	down	0.00911164	0.978788	0.978011	up	down	-0.0288716	0.867252	0.876881	RWD domain containing 3
143	hsa-miR-200c	NIPBL	212483_at	0.5803	-1806	0	High Confidence	-0.150949	0.311153	0.361781	up	down	-0.113896	0.738802	0.978725	up	down	0.0436941	0.800243	0.950672	Nipped-B homolog (Drosophila)
144	hsa-miR-155	CENPF	209172_s_at	0.5797	-1806	0	High Confidence	0.32282	0.0268857	0.0589015	down	down	0.213905	0.527672	0.962237	up	down	0.103585	0.54771	0.725939	centromere protein F	350/400ka (mitosin)
145	hsa-miR-200a	ARMC9	219636_s_at	0.5771	-1806	0	High Confidence	-0.180287	0.225255	0.280971	up	down	0.445455	0.168043	0.978725	down	down	-0.0599413	0.72839	0.932693	armadillo repeat containing 9
146	hsa-miR-200a	CSNK1E	202332_at	0.5766	-1806	0	High Confidence	-0.528793	0.000132882	0.00173084	up	down	0.263636	0.426305	0.962237	down	up	-0.31138	0.0645154	0.311721	casein kinase 1	epsilon
147	hsa-miR-200b	TPD52L1	210372_s_at	0.5758	-1806	0	High Confidence	0.630523	2.03e-06	0.000139492	up	up	-0.223235	0.50937	0.749138	up	up	0.400355	0.0155407	0.134985	tumor protein D52-like 1
148	hsa-miR-200a	CHD9	212615_at	0.5751	-1806	0	High Confidence	-0.395326	0.00595482	0.0202898	up	down	0.609091	0.0498177	0.962237	down	down	-0.114636	0.505576	0.585261	chromodomain helicase DNA binding protein 9
149	hsa-miR-200c	FN1	214702_at	0.5747	-1806	0	High Confidence	-0.400428	0.00528673	0.0186303	up	down	-0.25057	0.457385	0.962237	up	down	-0.165238	0.335506	0.583821	fibronectin 1
150	hsa-miR-155	ADD3	218562_s_at	0.5746	-1806	0	High Confidence	0.269493	0.0669732	0.10939	down	down	0.208124	0.539148	0.974068	up	down	0.193506	0.258145	0.831715	transmembrane protein 57
151	hsa-miR-200c	FBXO38	221257_x_at	0.5744	-1806	0	High Confidence	-0.231891	0.116783	0.166903	up	up	-0.209568	0.536272	0.978011	up	up	0.0311916	0.85669	0.876881	F-box protein 38
152	hsa-miR-200b	OSTF1	204479_at	0.574	-1806	0	High Confidence	0.158693	0.286687	0.339472	up	up	0.337131	0.310652	0.978725	up	up	-0.219503	0.19834	0.949683	osteoclast stimulating factor 1
153	hsa-miR-155	PATZ1	209494_s_at	0.5736	-1806	0	High Confidence	-0.1404	0.346555	0.397111	down	up	-0.277498	0.408708	0.984082	up	up	0.166568	0.331576	0.95448	POZ (BTB) and AT hook containing zinc finger 1
154	hsa-miR-200c	CSNK1E	202332_at	0.5736	-1806	0	High Confidence	-0.535061	0.000106681	0.00146367	up	down	-0.159454	0.639562	0.962237	up	up	-0.205066	0.230228	0.307552	casein kinase 1	epsilon
155	hsa-miR-155	SPIN2B	211704_s_at	0.5731	-1806	0	High Confidence	-0.275147	0.0612307	0.102616	down	down	-0.687965	0.0192822	0.974068	up	down	-0.469775	0.00384298	0.827235	spindlin family	member 2A /// spindlin family	member 2B
156	hsa-miR-200a	C14orf135	219972_s_at	0.5719	-1806	0	High Confidence	-0.308681	0.0347652	0.0705589	up	down	0.00909091	0.978381	0.962237	down	down	-0.025052	0.884687	0.762048	chromosome 14 open reading frame 135 /// hypothetical protein LOC100130173
157	hsa-miR-200b	ITPR1	203710_at	0.5715	-1806	0	High Confidence	-0.504942	0.000294987	0.00289087	up	down	-0.191344	0.573023	0.962237	up	down	-0.301246	0.0741931	0.365507	inositol 1	4	5-triphosphate receptor	type 1
158	hsa-miR-200c	HAS2	206432_at	0.5711	-1806	0	High Confidence	-0.358771	0.01327	0.0353753	up	down	-0.423691	0.194089	0.962237	up	down	-0.0978283	0.570294	0.643943	hyaluronan synthase 2
159	hsa-miR-200c	MAPK13	210058_at	0.5698	-1806	0	High Confidence	0.584066	1.63e-05	0.000560188	up	up	-0.255126	0.448968	0.749138	up	down	0.229555	0.178049	0.222411	mitogen-activated protein kinase 13
160	hsa-miR-200a	PTPRU	211320_s_at	0.5693	-1806	0	High Confidence	0.385589	0.007436	0.0239863	up	up	-0.218182	0.520949	0.962237	down	up	0.268883	0.112802	0.589396	protein tyrosine phosphatase	receptor type	U
161	hsa-miR-141	TBC1D15	218268_at	0.5682	-1806	0	High Confidence	0.185729	0.211329	0.268135	up	up	-0.405468	0.216016	0.978725	down	up	0.00631109	0.970859	0.928703	TBC1 domain family	member 15
162	hsa-miR-200a	COL15A1	203477_at	0.5682	-1806	0	High Confidence	-0.529842	0.000128124	0.00169024	up	down	0.163636	0.624119	0.962237	down	down	-0.472316	0.00363102	0.311721	collagen	type XV	alpha 1
163	hsa-miR-200a	ZNF19	213934_s_at	0.5681	-1806	0	High Confidence	-0.408329	0.00438104	0.0163336	up	down	-0.145455	0.673423	0.962237	down	down	-0.29564	0.0800131	0.565041	zinc finger protein 23 (KOX 16)
164	hsa-miR-200c	TPD52L1	210372_s_at	0.5664	-1806	0	High Confidence	0.561213	4.07e-05	0.000765126	up	up	0.127563	0.708576	0.962237	up	up	0.205581	0.229032	0.294279	tumor protein D52-like 1
165	hsa-miR-141	PDLIM1	208690_s_at	0.5652	-1806	0	High Confidence	0.0595263	0.691032	0.716806	up	up	0.0956722	0.779617	0.992294	down	up	-0.198799	0.245095	0.983615	PDZ and LIM domain 1 (elfin)
166	hsa-miR-200a	BMX	206464_at	0.5646	-1806	0	High Confidence	-0.326523	0.0250881	0.0563661	up	down	-0.118182	0.734252	0.962237	down	down	-0.246979	0.146451	0.710767	BMX non-receptor tyrosine kinase
167	hsa-miR-200b	TCF4	203753_at	0.5643	-1806	0	High Confidence	-0.459784	0.00114833	0.0070554	up	down	-0.423691	0.194089	0.962237	up	down	-0.283879	0.0933706	0.435158	transcription factor 4
168	hsa-miR-200c	LAMA4	202202_s_at	0.5633	-1806	0	High Confidence	-0.446482	0.00165617	0.00873949	up	down	0.0911164	0.789904	0.962237	up	down	-0.227235	0.182596	0.472231	laminin	alpha 4
169	hsa-miR-141	ADAMTS2	214535_s_at	0.5621	-1806	0	High Confidence	-0.0883824	0.55468	0.594147	up	down	0.460138	0.154418	0.991313	down	down	0.0583776	0.735218	0.97949	ADAM metallopeptidase with thrombospondin type 1 motif	2
170	hsa-miR-200a	SLC29A2	204717_s_at	0.5621	-1806	0	High Confidence	0.508093	0.000266377	0.00276871	up	up	-0.118182	0.734252	0.962237	down	down	0.188218	0.271631	0.355878	solute carrier family 29 (nucleoside transporters)	member 2
171	hsa-miR-200a	HLA-DPA1	211990_at	0.5621	-1806	0	High Confidence	-0.361858	0.0124437	0.0336961	up	down	-0.2	0.557553	0.962237	down	down	-0.178774	0.296844	0.643094	major histocompatibility complex	class II	DP alpha 1
172	hsa-miR-200b	MTMR11	205076_s_at	0.5609	-1806	0	High Confidence	0.452103	0.00142129	0.00803573	up	up	0.533031	0.091341	0.962237	up	up	0.228905	0.179314	0.465673	myotubularin related protein 11
173	hsa-miR-155	IMPA2	203126_at	0.5593	-1806	0	High Confidence	-0.242948	0.0998718	0.147443	down	up	0.248592	0.461062	0.974068	up	up	-0.161754	0.345938	0.851267	inositol(myo)-1(or 4)-monophosphatase 2
174	hsa-miR-200c	CHD9	212615_at	0.5588	-1806	0	High Confidence	-0.354606	0.0144593	0.0378591	up	down	-0.1959	0.563744	0.962237	up	down	0.101695	0.555077	0.655604	chromodomain helicase DNA binding protein 9
175	hsa-miR-141	ARMC7	219096_at	0.5582	-1806	0	High Confidence	0.345052	0.0175339	0.0433711	up	up	0.924832	4.59e-05	0.962237	down	up	0.104764	0.543136	0.671894	armadillo repeat containing 7
176	hsa-miR-200c	S100PBP	218370_s_at	0.5573	-1806	0	High Confidence	-0.237503	0.107947	0.157334	up	down	-0.364466	0.270464	0.974068	up	down	0.00760457	0.96489	0.86435	S100P binding protein
177	hsa-miR-200b	BCHE	205433_at	0.5571	-1806	0	High Confidence	-0.312381	0.032539	0.0673046	up	down	-0.41458	0.204877	0.962237	up	down	-0.0736466	0.669477	0.75849	butyrylcholinesterase
178	hsa-miR-200c	ELK3	206127_at	0.5569	-1806	0	High Confidence	-0.271439	0.0649504	0.107278	up	down	0.487473	0.128276	0.974068	up	down	-0.124154	0.470643	0.831715	ELK3	ETS-domain protein (SRF accessory protein 2)
179	hsa-miR-155	MLYCD	218869_at	0.5551	-1806	0	High Confidence	-0.297168	0.0425091	0.0813046	down	up	-0.196561	0.562403	0.962237	up	up	-0.233326	0.170831	0.790696	malonyl-CoA decarboxylase
180	hsa-miR-200c	RFPL3	207936_x_at	0.5551	-3596.18	0	High Confidence	0.240837	0.102946	0.150977	up	up	0.186789	0.582361	0.974068	up	up	-0.0546498	0.751575	0.857183	ret finger protein-like 3
181	hsa-miR-200a	TNFAIP6	206025_s_at	0.555	-1806	0	High Confidence	-0.197896	0.182398	0.236681	up	down	-0.581818	0.0655332	0.978725	down	down	0.0414473	0.810322	0.925811	tumor necrosis factor	alpha-induced protein 6
182	hsa-miR-200b	SLC4A4	203908_at	0.5548	-1806	0	High Confidence	0.0538869	0.719039	0.740632	up	down	0.14123	0.678724	0.992294	up	down	0.345512	0.0390217	0.98557	solute carrier family 4	sodium bicarbonate cotransporter	member 4
183	hsa-miR-200c	KDELC1	219479_at	0.5538	-1806	0	High Confidence	-0.31966	0.0285032	0.0616172	up	down	-0.396356	0.227505	0.962237	up	down	0.0859703	0.618102	0.741841	KDEL (Lys-Asp-Glu-Leu) containing 1
184	hsa-miR-200a	PIP5K3	213111_at	0.5534	-1806	0	High Confidence	-0.374802	0.00943981	0.0284022	up	down	0.336364	0.306163	0.962237	down	down	-0.123817	0.471857	0.608366	phosphatidylinositol-3-phosphate/phosphatidylinositol 5-kinase	type III
185	hsa-miR-141	FAP	209955_s_at	0.5529	-1806	0	High Confidence	-0.404578	0.00479253	0.0173036	up	down	-0.533031	0.091341	0.962237	down	down	-0.315554	0.0608305	0.580868	fibroblast activation protein	alpha
186	hsa-miR-155	LAMA4	202202_s_at	0.5521	-1806	0	High Confidence	0.170456	0.251989	0.307588	down	down	-0.277498	0.408708	0.978725	up	down	-0.100071	0.561444	0.937311	laminin	alpha 4
187	hsa-miR-141	LCP2	205270_s_at	0.5518	-1806	0	High Confidence	-0.164654	0.268734	0.323424	up	down	-0.0592257	0.862673	0.978725	down	down	0.179235	0.295581	0.942369	lymphocyte cytosolic protein 2 (SH2 domain containing leukocyte protein of 76kDa)
188	hsa-miR-200b	CC2D1A	221888_at	0.5507	-1806	0	High Confidence	0.243364	0.0992747	0.147178	up	up	-0.123007	0.718612	0.974068	up	up	-0.107075	0.534227	0.84994	coiled-coil and C2 domain containing 1A
189	hsa-miR-200b	KDELC1	219479_at	0.5496	-1806	0	High Confidence	-0.260298	0.0772177	0.122354	up	down	-0.287017	0.392136	0.974068	up	down	0.125878	0.464454	0.834243	KDEL (Lys-Asp-Glu-Leu) containing 1
190	hsa-miR-200b	JUN	201466_s_at	0.5481	-1806	0	High Confidence	-0.209263	0.158042	0.211752	up	down	-0.0182233	0.957589	0.978011	up	down	-0.022329	0.89715	0.911109	jun oncogene
191	hsa-miR-200c	PTPRD	214043_at	0.5475	-1806	0	High Confidence	-0.0638741	0.669712	0.699628	up	down	-0.246014	0.465874	0.992294	up	down	0.252884	0.136734	0.983132	protein tyrosine phosphatase	receptor type	D
192	hsa-miR-141	CC2D1A	221888_at	0.5474	-1806	0	High Confidence	0.418126	0.00344869	0.0141383	up	up	0.218679	0.518272	0.962237	down	up	0.100662	0.559124	0.560554	coiled-coil and C2 domain containing 1A
193	hsa-miR-200a	GGCX	214005_at	0.5464	-1806	0	High Confidence	0.147169	0.323565	0.374247	up	up	-0.209091	0.539114	0.984082	down	up	-0.0941747	0.584844	0.950672	gamma-glutamyl carboxylase
194	hsa-miR-200c	FN1	214701_s_at	0.5439	-1806	0	High Confidence	-0.312379	0.0325403	0.0673046	up	down	0.505696	0.112526	0.962237	up	down	-0.173487	0.311592	0.75849	fibronectin 1
195	hsa-miR-200a	OSTF1	204479_at	0.5438	-1806	0	High Confidence	0.121338	0.416526	0.464865	up	up	-0.254545	0.451197	0.984082	down	up	-0.19294	0.259566	0.960288	osteoclast stimulating factor 1
196	hsa-miR-200b	LIMK2	217475_s_at	0.5436	-1806	0	High Confidence	0.328733	0.0240641	0.0543025	up	down	-0.318907	0.339136	0.962237	up	down	0.0133191	0.938546	0.703132	LIM domain kinase 2
197	hsa-miR-141	EXPH5	214734_at	0.5435	-1806	0	High Confidence	0.421965	0.00313401	0.0133813	up	up	-0.150342	0.659047	0.962237	down	down	-0.101931	0.554156	0.560554	exophilin 5
198	hsa-miR-200a	S100PBP	218370_s_at	0.5435	-1806	0	High Confidence	-0.263259	0.0737918	0.118274	up	down	0.409091	0.208422	0.974068	down	down	-0.159887	0.351606	0.831715	S100P binding protein
199	hsa-miR-155	EFNA1	202023_at	0.5432	-1806	0	High Confidence	-0.3105	0.0336557	0.0687138	down	up	0.323748	0.33144	0.962237	up	up	-0.11881	0.490098	0.762048	ephrin-A1
200	hsa-miR-200b	MTCP1	210212_x_at	0.5432	-1806	0	High Confidence	-0.346657	0.0169816	0.0424128	up	up	-0.205012	0.545367	0.962237	up	up	-0.217675	0.202197	0.671626	mature T-cell proliferation 1 /// similar to mature T-cell proliferations 1
201	hsa-miR-200c	HS3ST3A1	219985_at	0.5432	-1806	0	High Confidence	-0.262729	0.0743969	0.119058	up	down	-0.0273349	0.936414	0.974068	up	down	0.0219115	0.899064	0.831715	heparan sulfate (glucosamine) 3-O-sulfotransferase 3A1
202	hsa-miR-141	CSNK1E	202332_at	0.5423	-1806	0	High Confidence	-0.438261	0.00206189	0.0102497	up	down	0.209568	0.536272	0.962237	down	up	-0.00915108	0.957756	0.499959	casein kinase 1	epsilon
203	hsa-miR-200b	CASD1	219342_at	0.5419	-1806	0	High Confidence	-0.299229	0.0410274	0.0792068	up	down	0.0227791	0.946998	0.962237	up	down	0.0233737	0.892366	0.781411	CAS1 domain containing 1
204	hsa-miR-200c	ZEB1	212758_s_at	0.541	-1806	0	High Confidence	-0.564395	3.6e-05	0.00074246	up	down	0.0227791	0.946998	0.962237	up	down	-0.232133	0.173092	0.283927	zinc finger E-box binding homeobox 1
205	hsa-miR-200b	HLA-DPA1	211990_at	0.5406	-1806	0	High Confidence	-0.318841	0.0289356	0.0622816	up	down	0.10934	0.748953	0.962237	up	down	-0.13528	0.431481	0.741841	major histocompatibility complex	class II	DP alpha 1
206	hsa-miR-200b	TCP11L1	205796_at	0.5403	-1806	0	High Confidence	-0.586238	1.49e-05	0.000548382	up	down	0.00455582	0.989393	0.749138	up	down	-0.529629	0.000894464	0.207883	t-complex 11 (mouse)-like 1
207	hsa-miR-200b	MYH10	213067_at	0.5401	-1806	0	High Confidence	-0.232016	0.11658	0.166844	up	down	-0.742599	0.00884999	0.978011	up	down	-0.0172364	0.920522	0.876881	myosin	heavy chain 10	non-muscle
208	hsa-miR-155	MAPK13	210058_at	0.5396	-1806	0	High Confidence	-0.295621	0.0436499	0.0827177	down	up	-0.468279	0.146313	0.962237	up	down	0.0507513	0.768796	0.790696	mitogen-activated protein kinase 13
209	hsa-miR-200b	NSMAF	203269_at	0.5386	-1806	0	High Confidence	-0.311043	0.0333303	0.0681846	up	up	-0.264238	0.432354	0.962237	up	up	0.0056149	0.974073	0.762048	neutral sphingomyelinase (N-SMase) activation associated factor
210	hsa-miR-200b	PDCD10	210907_s_at	0.5386	-1806	0	High Confidence	0.170099	0.253001	0.308092	up	up	-0.14123	0.678724	0.978725	up	up	-0.137891	0.422557	0.940303	programmed cell death 10
211	hsa-miR-200b	JAG2	209784_s_at	0.5385	-1806	0	High Confidence	0.342991	0.0182651	0.0445375	up	up	-0.615036	0.0440185	0.962237	up	up	0.24575	0.148535	0.679064	jagged 2
212	hsa-miR-200b	ADAMTS2	214535_s_at	0.5385	-1806	0	High Confidence	-0.174381	0.241072	0.296371	up	down	0.0956722	0.779617	0.978725	up	down	-0.0919277	0.593873	0.934461	ADAM metallopeptidase with thrombospondin type 1 motif	2
213	hsa-miR-200a	ADAMTS2	214535_s_at	0.5381	-1806	0	High Confidence	-0.180147	0.225623	0.281072	up	down	0.2	0.5483	0.978725	down	down	-0.0994212	0.564002	0.932693	ADAM metallopeptidase with thrombospondin type 1 motif	2
214	hsa-miR-200b	S100PBP	218370_s_at	0.538	-1806	0	High Confidence	-0.316687	0.0300979	0.0638572	up	down	0.050114	0.883665	0.962237	up	down	-0.185553	0.2786	0.745986	S100P binding protein
215	hsa-miR-200b	FN1	214701_s_at	0.5371	-1806	0	High Confidence	-0.137224	0.357685	0.408953	up	down	-0.0136675	0.968186	0.984082	up	down	0.124572	0.469137	0.956086	fibronectin 1
216	hsa-miR-200a	LOX	213640_s_at	0.5364	-1806	0	High Confidence	-0.416667	0.00357544	0.0143157	up	down	-0.463636	0.154327	0.962237	down	down	-0.275441	0.10396	0.562928	lysyl oxidase
217	hsa-miR-200b	ZEB1	212758_s_at	0.5352	-1806	0	High Confidence	-0.510529	0.000246012	0.00269305	up	down	-0.227791	0.500534	0.962237	up	down	-0.171059	0.318519	0.354939	zinc finger E-box binding homeobox 1
218	hsa-miR-200c	MLANA	206426_at	0.5328	-1806	0	High Confidence	-0.176695	0.234787	0.29143	up	down	-0.432803	0.183649	0.978725	up	down	0.0607077	0.725051	0.932693	melan-A
219	hsa-miR-200b	LAMA4	202202_s_at	0.5323	-1806	0	High Confidence	-0.429524	0.00258738	0.0118841	up	down	0.323463	0.33189	0.962237	up	down	-0.233475	0.170549	0.520178	laminin	alpha 4
220	hsa-miR-200c	SLC4A4	203908_at	0.5308	-1806	0	High Confidence	-0.129195	0.386765	0.434477	up	down	0.46925	0.145364	0.984082	up	down	0.0417607	0.808914	0.959114	solute carrier family 4	sodium bicarbonate cotransporter	member 4
221	hsa-miR-141	CPS1	217564_s_at	0.5307	-1806	0	High Confidence	-0.383074	0.00786682	0.0251282	up	down	-0.104784	0.759141	0.962237	down	down	-0.177669	0.299891	0.593748	carbamoyl-phosphate synthetase 1	mitochondrial
222	hsa-miR-200b	TNFAIP6	206026_s_at	0.5297	-1806	0	High Confidence	-0.24511	0.0967982	0.144565	up	down	0.232347	0.491765	0.974068	up	down	-0.0432217	0.802359	0.84558	tumor necrosis factor	alpha-induced protein 6
223	hsa-miR-141	PIP5K2A	205570_at	0.5296	-1806	0	High Confidence	-0.13166	0.37769	0.426611	up	down	0.687929	0.0192911	0.984082	down	down	0.00157777	0.992713	0.959114	phosphatidylinositol-5-phosphate 4-kinase	type II	alpha
224	hsa-miR-141	YY1	213494_s_at	0.5289	-1806	0	High Confidence	0.309675	0.0341555	0.069596	up	up	0.328019	0.324727	0.962237	down	up	0.0706842	0.682062	0.762048	YY1 transcription factor
225	hsa-miR-200b	SLC35A2	207440_at	0.5278	-1806	0	High Confidence	-0.380118	0.00840071	0.0262746	up	down	0.136675	0.688631	0.962237	up	down	-0.204748	0.230966	0.607459	solute carrier family 35 (UDP-galactose transporter)	member A2
226	hsa-miR-200c	NMT2	205006_s_at	0.5261	-1806	0	High Confidence	-0.436647	0.00215119	0.0106422	up	down	-0.0227791	0.946998	0.962237	up	up	-0.092286	0.592429	0.50034	N-myristoyltransferase 2
227	hsa-miR-203	CHST2	203921_at	0.5254	-3254.9	0	High Confidence	-0.163259	0.272866	0.326868	up	down	-0.503444	0.1144	0.978725	down	down	0.257642	0.129258	0.945206	carbohydrate (N-acetylglucosamine-6-O) sulfotransferase 2
228	hsa-miR-200b	JUN	201465_s_at	0.5229	-1806	0	High Confidence	-0.152001	0.307754	0.359237	up	down	0.0455582	0.894187	0.978725	up	down	-0.00143637	0.993366	0.950092	jun oncogene
229	hsa-miR-155	ADRB2	206170_at	0.5228	-1806	0	High Confidence	0.283598	0.0533886	0.0939092	down	down	0.323748	0.33144	0.962237	up	down	0.130912	0.446635	0.81325	adrenergic	beta-2-	receptor	surface
230	hsa-miR-200a	FAP	209955_s_at	0.5228	-1806	0	High Confidence	-0.331013	0.0230448	0.052931	up	down	-0.245455	0.468184	0.962237	down	down	-0.241864	0.155268	0.703132	fibroblast activation protein	alpha
231	hsa-miR-200b	SYNJ1	212990_at	0.5225	-1806	0	High Confidence	-0.549344	6.36e-05	0.00104251	up	down	-0.337131	0.310652	0.962237	up	down	-0.442271	0.00691657	0.307552	synaptojanin 1
232	hsa-miR-155	ZNF124	206928_at	0.5221	-1806	0	High Confidence	0.306274	0.0362798	0.0724891	down	down	-0.0982807	0.773742	0.962237	up	down	0.22708	0.182903	0.762705	zinc finger protein 124
233	hsa-miR-155	POLR3E	218016_s_at	0.5221	-1806	0	High Confidence	-0.320142	0.0282516	0.0612018	down	up	-0.265936	0.42929	0.962237	up	up	-0.231634	0.174043	0.731217	polymerase (RNA) III (DNA directed) polypeptide E (80kD)
234	hsa-miR-200b	ASCC3	212815_at	0.5212	-1806	0	High Confidence	-0.279036	0.0575141	0.0984726	up	up	-0.14123	0.678724	0.968957	up	up	-0.167272	0.329509	0.814381	activating signal cointegrator 1 complex subunit 3
235	hsa-miR-200b	FN1	214702_at	0.521	-1806	0	High Confidence	-0.211881	0.152785	0.20578	up	down	0.0683373	0.84176	0.978011	up	down	0.078478	0.649143	0.901691	fibronectin 1
236	hsa-miR-155	RABGAP1	213313_at	0.5191	-1806	0.0001	High Confidence	-0.135044	0.365444	0.4146	down	up	-0.179218	0.598007	0.984082	up	up	0.000520526	0.997596	0.959114	RAB GTPase activating protein 1
237	hsa-miR-203	PTPRD	214043_at	0.5186	-3244.3	0.0001	High Confidence	0.0632896	0.672564	0.701895	up	down	0.114419	0.737637	0.992294	down	down	0.35856	0.0317606	0.983132	protein tyrosine phosphatase	receptor type	D
238	hsa-miR-200c	PDLIM1	208690_s_at	0.5178	-1806	0.0002	High Confidence	0.243173	0.0995486	0.147178	up	up	0.127563	0.708576	0.974068	up	up	0.1267	0.46152	0.84994	PDZ and LIM domain 1 (elfin)
239	hsa-miR-200c	FKBP1B	206857_s_at	0.5153	-1806	0.0011	High Confidence	-0.0362185	0.809017	0.825871	up	down	0.214124	0.52724	0.994248	up	down	0.304054	0.0714047	0.986626	FK506 binding protein 1B	12.6 kDa
240	hsa-miR-200b	RBM35A	219121_s_at	0.5143	-1806	0.0021	High Confidence	0.469794	0.00086322	0.00589411	up	up	0.150342	0.659047	0.962237	up	down	-0.0880103	0.609759	0.433875	RNA binding motif protein 35A
241	hsa-miR-200c	RCN1	201063_at	0.5132	-1806	0.004	High Confidence	-0.251736	0.087831	0.135094	up	up	0.296128	0.376592	0.974068	up	up	-0.0288716	0.867252	0.840581	reticulocalbin 1	EF-hand calcium binding domain
242	hsa-miR-200c	TSC22D1	215111_s_at	0.5121	-1806	0.0075	High Confidence	0.321801	0.0273988	0.0596055	up	up	0.282461	0.400026	0.962237	up	up	0.00232004	0.989286	0.731217	TSC22 domain family	member 1
243	hsa-miR-200b	WDR1	200609_s_at	0.5113	-1806	0.0116	High Confidence	-0.261346	0.0759918	0.121233	up	up	0.246014	0.465874	0.974068	up	up	-0.0790003	0.646959	0.831715	WD repeat domain 1
244	hsa-miR-200b	COX7C	201134_x_at	0.5113	-1806	0.0116	High Confidence	0.298648	0.0414414	0.0798561	up	up	0.323463	0.33189	0.962237	up	up	0.136455	0.427452	0.781411	cytochrome c oxidase subunit VIIc
245	hsa-miR-200b	CTBP2	201220_x_at	0.5113	-1806	0.0116	High Confidence	0.578964	2.01e-05	0.000630725	up	up	0.464694	0.149849	0.749138	up	up	0.348777	0.0370897	0.222411	C-terminal binding protein 2
246	hsa-miR-200b	ATP5B	201322_at	0.5113	-1806	0.0116	High Confidence	0.294225	0.0447001	0.0833267	up	up	-0.0728931	0.831337	0.962237	up	up	0.0865739	0.615628	0.801481	ATP synthase	H+ transporting	mitochondrial F1 complex	beta polypeptide
247	hsa-miR-200b	TIMP1	201666_at	0.5113	-1806	0.0116	High Confidence	-0.222938	0.132	0.184049	up	up	0.423691	0.194089	0.978011	up	up	0.0699904	0.685022	0.894108	TIMP metallopeptidase inhibitor 1
248	hsa-miR-200b	TFIP11	202751_at	0.5113	-1806	0.0116	High Confidence	-0.246215	0.0952546	0.1433	up	down	-0.050114	0.883665	0.974068	up	down	0.103157	0.549372	0.844776	tuftelin interacting protein 11
249	hsa-miR-200b	ZEB2	203603_s_at	0.5113	-1806	0.0116	High Confidence	-0.612367	4.78e-06	0.000223374	up	down	-0.674261	0.0228823	0.749138	up	down	-0.385992	0.0200645	0.177436	zinc finger E-box binding homeobox 2
250	hsa-miR-200b	C3orf63	209285_s_at	0.5113	-1806	0.0116	High Confidence	-0.609225	5.51e-06	0.000236098	up	down	0.00455582	0.989393	0.749138	up	up	-0.223943	0.189187	0.177436	chromosome 3 open reading frame 63
251	hsa-miR-200b	BLZF1	210462_at	0.5113	-1806	0.0116	High Confidence	-0.421028	0.00320841	0.0135862	up	down	-0.191344	0.573023	0.962237	up	down	-0.40806	0.0134904	0.560554	basic leucine zipper nuclear factor 1 (JEM-1)
252	hsa-miR-200b	CTBP2	210835_s_at	0.5113	-1806	0.0116	High Confidence	0.587215	1.43e-05	0.000548382	up	up	0.309796	0.353875	0.749138	up	up	0.414811	0.0118859	0.199701	C-terminal binding protein 2
253	hsa-miR-200b	COX7C	217491_x_at	0.5113	-1806	0.0116	High Confidence	0.350381	0.0157568	0.0399844	up	up	0.382689	0.245393	0.962237	up	up	0.105769	0.539253	0.670197	cytochrome c oxidase subunit VIIc
254	hsa-miR-200b	TIAL1	217500_at	0.5113	-1806	0.0116	High Confidence	0.0821688	0.582949	0.620968	up	down	0.337131	0.310652	0.991313	up	down	-0.265728	0.117252	0.97949	TIA1 cytotoxic granule-associated RNA binding protein-like 1
255	hsa-miR-200b	COQ4	218328_at	0.5113	-1806	0.0116	High Confidence	0.231143	0.118	0.167943	up	up	0.460138	0.154418	0.978011	up	up	-0.0620251	0.719324	0.876881	coenzyme Q4 homolog (S. cerevisiae)
256	hsa-miR-200b	MAK	220302_at	0.5113	-1806	0.0116	High Confidence	-0.0520247	0.72837	0.747997	up	down	-0.150342	0.659047	0.992294	up	down	0.213627	0.210923	0.98557	male germ cell-associated kinase
257	hsa-miR-200b	ZEB1	210875_s_at	0.5103	-1806	0.0192	High Confidence	-0.623227	2.88e-06	0.000164896	up	down	-0.12357	0.71737	0.749138	up	down	-0.305947	0.0695719	0.148192	zinc finger E-box binding homeobox 1
258	hsa-miR-200a	WDR1	200609_s_at	0.5093	-1806	0.0307	High Confidence	-0.250956	0.0888508	0.136256	up	up	0.263636	0.426305	0.974068	down	up	-0.107684	0.531888	0.840581	WD repeat domain 1
259	hsa-miR-200a	COX7C	201134_x_at	0.5093	-1806	0.0307	High Confidence	0.268857	0.0676448	0.110071	up	up	0.0545455	0.870777	0.974068	down	up	0.154772	0.367426	0.831715	cytochrome c oxidase subunit VIIc
260	hsa-miR-200a	CTBP2	201220_x_at	0.5093	-1806	0.0307	High Confidence	0.549434	6.34e-05	0.00104251	up	up	0.0727273	0.828224	0.962237	down	up	0.355319	0.0334515	0.307552	C-terminal binding protein 2
261	hsa-miR-200a	ATP5B	201322_at	0.5093	-1806	0.0307	High Confidence	0.284833	0.0523137	0.0924978	up	up	-0.390909	0.236519	0.962237	down	up	0.15005	0.382398	0.81325	ATP synthase	H+ transporting	mitochondrial F1 complex	beta polypeptide
262	hsa-miR-200a	TIMP1	201666_at	0.5093	-1806	0.0307	High Confidence	-0.245359	0.0964487	0.144462	up	up	0.0545455	0.870777	0.974068	down	up	0.0793533	0.645485	0.844776	TIMP metallopeptidase inhibitor 1
263	hsa-miR-200a	TFIP11	202751_at	0.5093	-1806	0.0307	High Confidence	-0.217838	0.141309	0.192591	up	down	0.363636	0.266841	0.978011	down	down	0.0765989	0.657023	0.899103	tuftelin interacting protein 11
264	hsa-miR-200a	ZEB2	203603_s_at	0.5093	-1806	0.0307	High Confidence	-0.576139	2.26e-05	0.000663985	up	down	-0.354545	0.286103	0.805792	down	down	-0.381945	0.0215209	0.223722	zinc finger E-box binding homeobox 2
265	hsa-miR-200a	DNAJC8	205545_x_at	0.5093	-1806	0.0307	High Confidence	-0.234112	0.113222	0.162945	up	up	-0.145455	0.673423	0.974068	down	up	0.021512	0.900895	0.874387	DnaJ (Hsp40) homolog	subfamily C	member 8
266	hsa-miR-200a	GUCY2D	207884_at	0.5093	-1806	0.0307	High Confidence	0.423139	0.00304294	0.0131012	up	down	-0.354545	0.286103	0.962237	down	down	0.423524	0.0100566	0.556511	guanylate cyclase 2D	membrane (retina-specific)
267	hsa-miR-200a	BLZF1	210462_at	0.5093	-1806	0.0307	High Confidence	-0.441215	0.001907	0.00976271	up	down	-0.0181818	0.967576	0.962237	down	down	-0.464446	0.00432255	0.492171	basic leucine zipper nuclear factor 1 (JEM-1)
268	hsa-miR-200a	CTBP2	210835_s_at	0.5093	-1806	0.0307	High Confidence	0.556622	4.84e-05	0.000844928	up	up	0	1	0.962237	down	up	0.41673	0.0114605	0.296428	C-terminal binding protein 2
269	hsa-miR-200a	COX7C	217491_x_at	0.5093	-1806	0.0307	High Confidence	0.304016	0.0377493	0.0751335	up	up	0.0272727	0.9352	0.962237	down	up	0.107816	0.531386	0.764232	cytochrome c oxidase subunit VIIc
270	hsa-miR-200a	TIAL1	217500_at	0.5093	-1806	0.0307	High Confidence	0.0996479	0.505144	0.550319	up	down	0.318182	0.334142	0.991313	down	down	-0.206712	0.226425	0.974988	TIA1 cytotoxic granule-associated RNA binding protein-like 1
271	hsa-miR-200a	COQ4	218328_at	0.5093	-1806	0.0307	High Confidence	0.183494	0.216974	0.273276	up	up	0.218182	0.511972	0.978725	down	up	-0.090371	0.600164	0.929341	coenzyme Q4 homolog (S. cerevisiae)
272	hsa-miR-200a	MAK	220302_at	0.5093	-1806	0.0307	High Confidence	-0.0271714	0.856136	0.869658	up	down	0.418182	0.197803	0.994248	down	down	0.16251	0.343656	0.989505	male germ cell-associated kinase
273	hsa-miR-200b	DNAJC8	205545_x_at	0.5093	-1806	0.0307	High Confidence	-0.270082	0.0663549	0.108725	up	up	0.177677	0.60121	0.974068	up	up	-0.0574585	0.739241	0.831715	DnaJ (Hsp40) homolog	subfamily C	member 8
274	hsa-miR-200b	GUCY2D	207884_at	0.5093	-1806	0.0307	High Confidence	0.421493	0.00317126	0.0134844	up	down	-0.236903	0.483065	0.962237	up	down	0.388081	0.0193453	0.560554	guanylate cyclase 2D	membrane (retina-specific)
