# Supplementary material for: Exploring complex miRNA-mRNA interactions with Bayesian networks by splitting-averaging strategy
Source: BMC Bioinformatics. 2009 Dec 10;10:408. doi: 10.1186/1471-2105-10-408 (PMC2797807; doi:10.1186/1471-2105-10-408)
Supplement: Additional file 3 — The biological functions participated in by identified mRNAs. In the results identified by SA-BNs, a significant number of mRNAs associate with these EMT functional makers (highlighted in the table). It suggests that SA-BNs captured many mRNAs and their interactive miRNAs participating in EMT. [file 1471-2105-10-408-S3.XLS]

## Sheet: SA-BNs
Category	Function	Function Annotation	pvalue	genes	number			Function	Unique Gene	number	min p value	max pvalue
Cellular Movement	migration	migration of melanoma cells	4.62E-04	FN1, VCAM1	2			Cellular Movement	FN1	14	0.000462	0.0286
Cellular Movement	migration	migration of endothelial cells	6.76E-04	BMX, EFNA1, FN1, TIMP1, VCAM1	5				VCAM1
Cellular Movement	migration	migration of leukemia cell lines	7.31E-04	FN1, TIMP1, VCAM1	3				BMX
Cellular Movement	migration	migration of tumor cells	2.12E-03	FN1, TIMP1, VCAM1	3				EFNA1
Cellular Movement	migration	migration of microvascular endothelial cells	2.19E-03	EFNA1, TIMP1	2				TIMP1
Cellular Movement	migration	migration of embryonic cells	3.51E-03	FN1, VCAM1, ZEB2	3				ZEB2
Cellular Movement	migration	migration of intestinal cell lines	8.26E-03	FN1	1				CHST2
Cellular Movement	migration	migration of pyramidal neurons	8.26E-03	FN1	1				TNFRSF11B
Cellular Movement	migration	migration of neural crest cells	1.18E-02	FN1, ZEB2	2				DKK3
Cellular Movement	migration	migration of prostate cell lines	1.24E-02	FN1	1				HAS2
Cellular Movement	migration	migration of lymphocytes	1.75E-02	FN1, TIMP1, VCAM1	3				JUN
Cellular Movement	migration	migration of antigen presenting cells	1.79E-02	FN1, TIMP1, VCAM1	3				LCP2
Cellular Movement	migration	migration of mesenchymal cells	2.86E-02	VCAM1	1				MAK
Cellular Movement	cell rolling	cell rolling of leukocytes	1.14E-03	CHST2, TNFRSF11B, VCAM1	3				EXT1
Cellular Movement	scattering	scattering of kidney cell lines	1.27E-03	EFNA1, FN1	2			Cell Morphology	FN1	17	0.000249	0.0286
Cellular Movement	invasion	invasion of tumor cell lines	1.53E-03	DKK3, FN1, HAS2, JUN, TIMP1, ZEB2	6				VCAM1
Cellular Movement	invasion	invasion of breast cancer cell lines	9.53E-03	FN1, JUN, TIMP1	3				EFNA1
Cellular Movement	invasion	invasion of blood-derived mast cells	1.64E-02	TIMP1	1				FLNC
Cellular Movement	invasion	invasion of mammary cells	2.05E-02	FN1	1				COL15A1
Cellular Movement	invasion	invasion of bone cancer cell lines	2.46E-02	DKK3	1				DKK3
Cellular Movement	invasion	invasion of kidney cancer cell lines	2.46E-02	TIMP1	1				HAS2
Cellular Movement	homing	homing of breast cancer cell lines	1.94E-03	FN1, JUN	2				JUN
Cellular Movement	homing	homing of eukaryotic cells	2.66E-02	CHST2, EFNA1, FN1, JUN, VCAM1	5				LCP2
Cellular Movement	chemoattraction	chemoattraction of endothelial cells	4.14E-03	EFNA1	1				BLZF1
Cellular Movement	distribution	distribution of granule cell precursors	4.14E-03	VCAM1	1				EXT1
Cellular Movement	distribution	distribution of T lymphocytes	1.64E-02	VCAM1	1				POLR3E
Cellular Movement	haptotaxis	haptotaxis of breast cancer cell lines	4.14E-03	FN1	1				LAMA4
Cellular Movement	haptotaxis	haptotaxis of neuroblastoma cell lines	1.64E-02	FN1	1				TIMP1
Cellular Movement	localization	localization of osteoclast-like cells	4.14E-03	TNFRSF11B	1				THBD
Cellular Movement	cell movement	cell movement of eukaryotic cells	5.26E-03	CHST2, DKK3, EFNA1, FN1, JUN, LCP2, MAK, TNFRSF11B, VCAM1	9				OCLN
Cellular Movement	cell movement	cell movement of normal cells	1.40E-02	CHST2, EFNA1, FN1, LCP2, MAK, TNFRSF11B, VCAM1	7				PIP5K3
Cellular Movement	infiltration	infiltration of lymphoid cells	8.26E-03	LCP2	1			migration	FN1	6	0.000462	0.0286
Cellular Movement	infiltration	infiltration of natural killer cells	1.24E-02	VCAM1	1				VCAM1
Cellular Movement	pathfinding	pathfinding of axons	1.64E-02	EXT1	1				BMX
Cellular Movement	chemotaxis	chemotaxis of lung cell lines	2.05E-02	FN1	1				EFNA1
Cellular Movement	chemotaxis	chemotaxis of rhabdomyosarcoma cell lines	2.05E-02	FN1	1				TIMP1
Cellular Movement	mobility	mobility of fibroblast cell lines	2.86E-02	FN1	1				ZEB2
Cell Morphology	cell spreading	cell spreading of leukemia cell lines	2.49E-04	FN1, VCAM1	2			invasion	DKK3	6	0.00153	0.0246
Cell Morphology	cell spreading	cell spreading of fibroblast cell lines	3.64E-04	EFNA1, FLNC, FN1	3				FN1
Cell Morphology	cell spreading	cell spreading of smooth muscle cells	7.39E-04	EFNA1, FN1	2				HAS2
Cell Morphology	cell spreading	cell spreading of cell lines	8.17E-04	EFNA1, FLNC, FN1, VCAM1	4				JUN
Cell Morphology	cell spreading	cell spreading of kidney cell lines	1.08E-03	FLNC, FN1	2				TIMP1
Cell Morphology	cell spreading	cell spreading of peritoneal macrophages	4.14E-03	FN1	1				ZEB2
Cell Morphology	cell spreading	cell spreading of eye cell lines	8.26E-03	FN1	1			scattering	EFNA1	2	0.00127
Cell Morphology	cell spreading	cell spreading of bone cancer cell lines	1.64E-02	FN1	1				FN1
Cell Morphology	cell spreading	cell spreading of breast cell lines	1.64E-02	FN1	1
Cell Morphology	cell spreading	cell spreading of muscle cell lines	1.64E-02	FN1	1
Cell Morphology	cell spreading	cell spreading of vascular smooth muscle cells	2.05E-02	EFNA1	1
Cell Morphology	cell spreading	cell spreading of brain cancer cell lines	2.86E-02	FN1	1
Cell Morphology	cell spreading	cell spreading of breast cancer cell lines	2.86E-02	FN1	1
Cell Morphology	cell spreading	cell spreading of embryonic cell lines	2.86E-02	FN1	1
Cell Morphology	morphology	morphology of myofiber	2.49E-04	COL15A1, FLNC	2
Cell Morphology	morphology	morphology of cells	2.80E-03	COL15A1, DKK3, FLNC, FN1, HAS2, JUN, LCP2	7
Cell Morphology	morphology	morphology of thyroid cells	4.14E-03	FN1	1
Cell Morphology	morphology	morphology of eukaryotic cells	6.83E-03	COL15A1, DKK3, FLNC, FN1, JUN, LCP2	6
Cell Morphology	morphology	morphology of normal cells	1.20E-02	COL15A1, FLNC, FN1, LCP2	4
Cell Morphology	morphology	morphology of Golgi apparatus	2.46E-02	BLZF1	1
Cell Morphology	morphology	morphology of fibroblast cell lines	2.47E-02	FN1, JUN	2
Cell Morphology	morphology	morphology of bone cancer cell lines	2.86E-02	DKK3	1
Cell Morphology	outgrowth	outgrowth of neurites	1.21E-03	EFNA1, EXT1, FN1, JUN, POLR3E, VCAM1	6
Cell Morphology	alignment	alignment of active zone	4.14E-03	LAMA4	1
Cell Morphology	alignment	alignment of junctional folds	4.14E-03	LAMA4	1
Cell Morphology	branching	branching of bone cell lines	4.14E-03	LAMA4	1
Cell Morphology	branching	branching of endothelioma cell lines	4.14E-03	LAMA4	1
Cell Morphology	branching	branching of leukocyte cell lines	4.14E-03	LAMA4	1
Cell Morphology	branching	branching of endothelial cell lines	1.24E-02	LAMA4	1
Cell Morphology	branching	branching of eukaryotic cells	1.61E-02	LAMA4, TIMP1	2
Cell Morphology	extension	extension of microvascular endothelial cells	4.14E-03	FN1	1
Cell Morphology	permeability	permeability of melanoma cell lines	4.14E-03	THBD	1
Cell Morphology	permeability	permeability of tight junctions	2.05E-02	OCLN	1
Cell Morphology	polarity	polarity of salivary gland cell lines	4.14E-03	OCLN	1
Cell Morphology	reorganization	reorganization of cytoskeleton	7.06E-03	EFNA1, FLNC, FN1	3
Cell Morphology	reorganization	reorganization of F-actin	8.26E-03	FN1	1
Cell Morphology	reorganization	reorganization of actin cytoskeleton	2.02E-02	FLNC, FN1	2
Cell Morphology	length	length of actin stress fibers	8.26E-03	PIP5K3	1
Cell Morphology	shape change	shape change of eukaryotic cells	1.15E-02	EFNA1, FLNC, FN1, JUN, VCAM1	5
Cell Morphology	branching morphogenesis	branching morphogenesis of kidney cell lines	1.24E-02	EFNA1	1
Cell Morphology	cell rounding	cell rounding of cervical cancer cell lines	1.24E-02	FN1	1
Cell Morphology	morphogenesis	morphogenesis of vascular endothelial cells	1.24E-02	JUN	1
Cell Morphology	morphogenesis	morphogenesis of eukaryotic cells	1.88E-02	EFNA1, JUN	2
Cell Morphology	vacuolation	vacuolation of embryonic cell lines	1.24E-02	PIP5K3	1
Cell Morphology	vacuolation	vacuolation of epithelial cell lines	1.24E-02	PIP5K3	1
Cell Morphology	vacuolation	vacuolation of kidney cell lines	1.64E-02	PIP5K3	1
Cell Morphology	polarization	polarization of neutrophils	2.46E-02	FN1	1

## Sheet: Normal BNs
Category	Function	Function Annotation	pvalue	genes	number			Function	Unique Gene	number	min p value	max pvalue
Cellular Movement	cell movement	cell movement of cancer cells	9.83E-04	DUSP1, NRP1	2			Cellular Movement	DUSP1	7	0.000983	0.0392
Cellular Movement	cell movement	cell movement of ovarian cancer cells	1.74E-03	DUSP1	1				NRP1
Cellular Movement	cell movement	cell movement of prostate cancer cell lines	1.72E-02	NRP1	1				ETV5
Cellular Movement	chemorepulsion	chemorepulsion of sensory axons	1.74E-03	NRP1	1				ACVR1
Cellular Movement	chemorepulsion	chemorepulsion of brain cancer cell lines	5.20E-03	NRP1	1				AKT3
Cellular Movement	scattering	scattering of endometrial cancer cell lines	1.74E-03	ETV5	1				GNAS
Cellular Movement	movement	movement of eukaryotic cells	1.83E-03	ACVR1, AKT3, DUSP1, ETV5, GNAS, NRP1, TNC	7				TNC
Cellular Movement	movement	movement of cell lines	1.08E-02	AKT3, ETV5, NRP1, TNC	4			Cell Morphology	ATRN	10	0.00174	0.0447
Cellular Movement	movement	movement of tumor cell lines	1.92E-02	AKT3, ETV5, NRP1	3				TNC
Cellular Movement	distribution	distribution of sympathetic neuron	3.47E-03	NRP1	1				NR3C1
Cellular Movement	infiltration	infiltration of leukemia cells	3.47E-03	NRP1	1				RDX
Cellular Movement	migration	migration of pancreatic cancer cells	6.93E-03	NRP1	1				AKT3
Cellular Movement	migration	migration of sympathetic neuron	6.93E-03	NRP1	1				MPDZ
Cellular Movement	migration	migration of eukaryotic cells	8.46E-03	ACVR1, AKT3, DUSP1, GNAS, NRP1, TNC	6				CEP170
Cellular Movement	migration	migration of endothelial cell lines	1.10E-02	NRP1, TNC	2				ATP2C1
Cellular Movement	migration	migration of normal cells	1.20E-02	ACVR1, DUSP1, GNAS, NRP1, TNC	5				GNAS
Cellular Movement	migration	migration of oligodendrocyte precursor cells	1.38E-02	TNC	1				NRP1
Cellular Movement	migration	migration of lung cancer cell lines	2.41E-02	AKT3	1			migration	NRP1	6	0.00693	0.0359
Cellular Movement	migration	migration of carcinoma cell lines	3.59E-02	AKT3	1				ACVR1
Cellular Movement	invasion	invasion of colon cancer cell lines	3.76E-02	NRP1	1				AKT3
Cellular Movement	invasion	invasion of pancreatic cancer cell lines	3.76E-02	NRP1	1				DUSP1
Cellular Movement	chemotaxis	chemotaxis of natural killer cells	3.92E-02	GNAS	1				GNAS
Cell Morphology	cell spreading	cell spreading of monocytes	1.74E-03	ATRN	1				TNC
Cell Morphology	cell spreading	cell spreading of leukemia cell lines	1.04E-02	TNC	1			invasion	NRP1	1	0.0376
Cell Morphology	cell spreading	cell spreading of brain cancer cell lines	1.21E-02	TNC	1			scattering	ETV5	1	0.00174
Cell Morphology	cell spreading	cell spreading of eukaryotic cells	3.32E-02	ATRN, TNC	2
Cell Morphology	size	size of keratinocytes	5.20E-03	NR3C1	1
Cell Morphology	size	size of growth cone	1.55E-02	RDX	1
Cell Morphology	size	size of mitochondria	2.07E-02	AKT3	1
Cell Morphology	electrical resistance	electrical resistance of kidney cell lines	6.93E-03	MPDZ	1
Cell Morphology	morphology	morphology of keratinocytes	6.93E-03	NR3C1	1
Cell Morphology	morphology	morphology of cells	4.47E-02	CEP170, NR3C1, TNC	3
Cell Morphology	transformation	transformation of gonadal cell lines	8.66E-03	NR3C1	1
Cell Morphology	reorganization	reorganization of cytoskeleton	1.16E-02	ATP2C1, RDX	2
Cell Morphology	outgrowth	outgrowth of neurites	1.33E-02	GNAS, NRP1, TNC	3
Cell Morphology	cell rounding	cell rounding of brain cancer cell lines	1.38E-02	TNC	1
Cell Morphology	area	area of muscle cells	2.24E-02	GNAS	1
