# Supplementary material for: Exploring complex miRNA-mRNA interactions with Bayesian networks by splitting-averaging strategy
Source: BMC Bioinformatics. 2009 Dec 10;10:408. doi: 10.1186/1471-2105-10-408 (PMC2797807; doi:10.1186/1471-2105-10-408)
Supplement: Additional file 4 — Significant miRNA-mRNA interactions identified by normal BNs. Normal BNs identify 98 statistically significant interactions which comprise 84 unique mRNAs and 6 miRNAs for EMT. miRNA-mRNA pairs, confidence, Pearson's correlation coefficients of miRNA-mRNA pairs within and across sample categories are listed. [file 1471-2105-10-408-S4.XLS]

## Sheet: targetExpwithPrior_bootstrp_pva
No	miRNA	mRNA	Probe	EdgeScore	PScore	pvalue	Comment	Correlation	Correlation_rawp	Correlation_adjp	E_miR	E_mR	E_correlation	E_correlation_rawp	E_correlation_adjp	M_miR	M_mR	M_correlation	M_correlation_rawp	M_correlation_adjp	GeneTitle
29	hsa-miR-141	ATP5L	208745_at	0.813	-7780.34	0	High Confidence	0.367946	0.010942	0.0292449	up	up	-0.551254	0.0787893	0.961199	down	up	0.189017	0.269564	0.604129	NA
15	hsa-miR-141	C3orf63	209285_s_at	0.925	-7780.34	0	High Confidence	-0.664825	3.46e-07	3.02e-05	up	down	-0.0136675	0.968186	0.742517	down	up	-0.268221	0.113725	0.136592	NA
13	hsa-miR-141	C9orf39	220095_at	0.934	-7780.34	0	High Confidence	-0.418816	0.00339016	0.013184	up	down	0.205012	0.545367	0.961199	down	down	-0.160933	0.348424	0.528944	NA
1	hsa-miR-141	CEP170	207719_x_at	1	-7780.34	0	High Confidence	-0.715256	1.61e-08	2.96e-06	up	down	-0.236903	0.483065	0.742517	down	up	-0.400123	0.0156065	0.109572	NA
60	hsa-miR-141	CEP170	212746_s_at	0.667	-7780.34	0	High Confidence	-0.724414	8.61e-09	2.42e-06	up	up	0.132119	0.698582	0.0337638	down	up	-0.443354	0.00676439	0.0037022	NA
73	hsa-miR-141	CPS1	204920_at	0.624	-7780.34	0	High Confidence	-0.266708	0.0699549	0.107792	up	down	-0.0956722	0.779617	0.961199	down	down	-0.110444	0.521364	0.827454	NA
48	hsa-miR-141	EXPH5	214734_at	0.731	-7780.34	0	High Confidence	0.421965	0.00313401	0.0126566	up	up	-0.150342	0.659047	0.961199	down	down	-0.101931	0.554156	0.522003	NA
30	hsa-miR-141	GPR176	206673_at	0.808	-7780.34	0	High Confidence	-0.416119	0.00362405	0.0137303	up	down	-0.291573	0.384324	0.961199	down	down	-0.37835	0.0228877	0.530116	NA
2	hsa-miR-141	KLF5	209211_at	1	-7780.34	0	High Confidence	0.408028	0.0044129	0.0152994	up	up	-0.0136675	0.968186	0.961199	down	down	0.109182	0.526165	0.557774	NA
57	hsa-miR-141	KLF5	209212_s_at	0.684	-7780.34	0	High Confidence	0.449552	0.00152395	0.00799843	up	up	-0.0227791	0.946998	0.961199	down	down	0.089933	0.601939	0.456771	NA
63	hsa-miR-141	MPHOSPH9	221965_at	0.651	-7780.34	0	High Confidence	-0.108957	0.465982	0.500727	up	up	0.132119	0.698582	0.990527	down	up	0.19108	0.264274	0.968067	NA
10	hsa-miR-141	NCAPH2	221633_at	0.942	-7780.34	0	High Confidence	0.326369	0.025161	0.0531417	up	down	0.296128	0.376592	0.961199	down	down	0.134111	0.43551	0.710864	NA
89	hsa-miR-141	PDCD4	202730_s_at	0.577	-7780.34	0	High Confidence	0.3517	0.0153414	0.0368494	up	up	-0.35991	0.276948	0.961199	down	down	0.0381821	0.825024	0.637333	NA
8	hsa-miR-141	RDX	212397_at	0.951	-7780.34	0	High Confidence	-0.328806	0.0240312	0.0511188	up	up	0	1	0.961199	down	up	-0.103817	0.546806	0.704359	NA
55	hsa-miR-141	RFTN1	212646_at	0.692	-7780.34	0	High Confidence	-0.472993	0.000786507	0.0052553	up	down	-0.209568	0.536272	0.961199	down	up	-0.129377	0.452029	0.423628	NA
23	hsa-miR-141	SPAG9	212470_at	0.861	-7780.34	0	High Confidence	-0.586606	1.47e-05	0.000456985	up	up	-0.277905	0.407993	0.742517	down	up	-0.40107	0.0153403	0.203347	NA
7	hsa-miR-141	TNFAIP6	206025_s_at	0.964	-7780.34	0	High Confidence	-0.365563	0.0115102	0.0302688	up	down	-0.10934	0.748953	0.961199	down	down	-0.245501	0.148959	0.604129	NA
90	hsa-miR-141	TNFAIP6	206026_s_at	0.572	-7780.34	0	High Confidence	-0.453754	0.00135816	0.00750561	up	down	-0.687929	0.0192911	0.961199	down	down	-0.30735	0.0682371	0.451173	NA
4	hsa-miR-141	UPK3B	206658_at	0.995	-7780.34	0	High Confidence	0.461658	0.00108931	0.00642216	up	up	-0.0455582	0.894187	0.961199	down	down	0.106026	0.538261	0.423628	NA
27	hsa-miR-155	ADAM12	202952_s_at	0.823	-7780.34	0	High Confidence	0.333354	0.0220358	0.0482034	down	down	0.23703	0.482823	0.961199	up	down	0.155507	0.365126	0.691484	NA
3	hsa-miR-155	BNC2	220272_at	0.996	-7780.34	0	High Confidence	0.378111	0.00878077	0.0253893	down	up	-0.0462497	0.892589	0.961199	up	up	0.136768	0.426383	0.597224	NA
31	hsa-miR-155	CNOT3	203239_s_at	0.808	-7780.34	0	High Confidence	-0.365315	0.0115707	0.0302688	down	up	0.387341	0.239216	0.961199	up	up	-0.249072	0.142951	0.604129	NA
77	hsa-miR-155	ELK3	221773_at	0.611	-7780.34	0	High Confidence	0.27967	0.0569263	0.0929796	down	down	-0.271717	0.418938	0.961199	up	up	0.112434	0.513841	0.825774	NA
21	hsa-miR-155	EPHX2	209368_at	0.872	-7780.34	0	High Confidence	-0.278301	0.0582024	0.0944344	down	down	-0.080937	0.812995	0.961199	up	down	-0.0258962	0.880829	0.826105	NA
53	hsa-miR-155	FBXO11	203255_at	0.701	-7780.34	0	High Confidence	0.295799	0.043517	0.0780704	down	up	-0.225467	0.505032	0.961199	up	up	0.236449	0.165014	0.780664	NA
86	hsa-miR-155	FKBP1B	206857_s_at	0.589	-7780.34	0	High Confidence	0.00476135	0.974661	0.975989	down	down	-0.0751558	0.82617	1	up	down	-0.192465	0.260764	0.998955	NA
52	hsa-miR-155	GNAS	214157_at	0.709	-7780.34	0	High Confidence	-0.388895	0.00690086	0.0214014	down	down	-0.387341	0.239216	0.961199	up	down	-0.119208	0.488635	0.563678	NA
47	hsa-miR-155	HS3ST3A1	219985_at	0.734	-7780.34	0	High Confidence	0.330855	0.0231144	0.0496757	down	down	-0.0173436	0.959635	0.961199	up	down	0.230723	0.17579	0.702408	NA
45	hsa-miR-155	LOX	213640_s_at	0.74	-7780.34	0	High Confidence	0.336866	0.0205924	0.0460042	down	down	0.277498	0.408708	0.961199	up	down	0.160192	0.350677	0.683642	NA
37	hsa-miR-155	MAPK13	210059_s_at	0.775	-7780.34	0	High Confidence	-0.355792	0.0141116	0.0348055	down	up	-0.456716	0.157907	0.961199	up	down	-0.0473679	0.78383	0.629797	NA
18	hsa-miR-155	PATZ1	211392_s_at	0.894	-7780.34	0	High Confidence	-0.284908	0.0522496	0.0877915	down	up	0.277498	0.408708	0.961199	up	up	-0.199362	0.243735	0.802231	NA
38	hsa-miR-155	PCDH9	219737_s_at	0.775	-7780.34	0	High Confidence	0.312523	0.0324558	0.0638432	down	down	0.300623	0.369041	0.961199	up	down	0.144967	0.398909	0.740799	NA
83	hsa-miR-155	TSPAN13	217979_at	0.593	-7780.34	0	High Confidence	-0.168671	0.257065	0.301404	down	up	0.0173436	0.959635	0.968222	up	up	0.0377382	0.827027	0.92675	NA
20	hsa-miR-155	VIM	201426_s_at	0.878	-7780.34	0	High Confidence	0.488098	0.000500622	0.00367089	down	up	0.369998	0.262706	0.961199	up	up	0.201314	0.239054	0.423274	NA
62	hsa-miR-200a	ARMC9	219637_at	0.657	-7780.34	0	High Confidence	-0.348505	0.016364	0.0385499	up	down	0.190909	0.566873	0.961199	down	down	-0.182841	0.285811	0.643914	NA
51	hsa-miR-200a	ATP5L	208745_at	0.712	-7780.34	0	High Confidence	0.193465	0.192587	0.239918	up	up	-0.272727	0.418167	0.968222	down	up	-0.0417097	0.809144	0.905006	NA
11	hsa-miR-200a	ATRN	212517_at	0.942	-7780.34	0	High Confidence	-0.287924	0.0497007	0.0849535	up	up	-0.163636	0.63387	0.961199	down	up	-0.0275441	0.873305	0.802231	NA
32	hsa-miR-200a	C10orf56	212423_at	0.804	-7780.34	0	High Confidence	-0.574156	2.45e-05	0.000544776	up	down	-0.4	0.225014	0.961199	down	up	-0.332366	0.0476448	0.264731	NA
14	hsa-miR-200a	DOCK10	219279_at	0.928	-7780.34	0	High Confidence	-0.565352	3.46e-05	0.000620994	up	down	-0.663636	0.0308509	0.961199	down	down	-0.330267	0.0491529	0.281974	NA
66	hsa-miR-200a	GPR176	206673_at	0.638	-7780.34	0	High Confidence	-0.19259	0.194645	0.242071	up	down	0.290909	0.378709	0.968222	down	down	-0.0866984	0.615119	0.905006	NA
67	hsa-miR-200a	LOX	204298_s_at	0.634	-7780.34	0	High Confidence	-0.432818	0.00237678	0.0107174	up	down	-0.427273	0.192625	0.961199	down	down	-0.3283	0.0506014	0.497318	NA
68	hsa-miR-200a	LOX	215446_s_at	0.634	-7780.34	0	High Confidence	-0.34939	0.0160752	0.0379913	up	down	0.118182	0.724	0.961199	down	down	-0.287789	0.0887527	0.641957	NA
22	hsa-miR-200a	LRRC1	218816_at	0.862	-7780.34	0	High Confidence	0.361402	0.0125629	0.0316224	up	down	0.50114	0.116339	0.961199	down	down	-0.173659	0.311106	0.613511	NA
12	hsa-miR-200a	NR3C1	201865_x_at	0.938	-7780.34	0	High Confidence	-0.45241	0.00140937	0.00761682	up	up	-0.236364	0.485476	0.961199	down	up	-0.205663	0.228844	0.456771	NA
65	hsa-miR-200a	NR3C1	216321_s_at	0.645	-7780.34	0	High Confidence	-0.523428	0.000159814	0.00186449	up	down	-0.445455	0.172787	0.961199	down	up	-0.342596	0.0408157	0.341005	NA
78	hsa-miR-200a	PERP	217744_s_at	0.609	-7780.34	0	High Confidence	0.465995	0.000962938	0.0059446	up	up	0.227273	0.494235	0.961199	down	up	0.205663	0.228844	0.423628	NA
91	hsa-miR-200a	SLC29A2	204717_s_at	0.571	-7780.34	0	High Confidence	0.508093	0.000266377	0.00257615	up	up	-0.118182	0.734252	0.961199	down	down	0.188218	0.271631	0.366337	NA
79	hsa-miR-200a	SPIN2B	211704_s_at	0.608	-7780.34	0	High Confidence	-0.375152	0.00936818	0.0264831	up	down	0.618182	0.0458744	0.961199	down	down	-0.415654	0.0116974	0.60255	NA
56	hsa-miR-200a	TSPYL4	212928_at	0.688	-7780.34	0	High Confidence	-0.415909	0.00364286	0.0137308	up	down	0.372727	0.254445	0.961199	down	up	-0.342072	0.0411455	0.535918	NA
80	hsa-miR-200b	CSF3R	203591_s_at	0.605	-7780.34	0	High Confidence	-0.0520247	0.72837	0.744578	up	down	0.200456	0.554525	0.995034	up	down	0.228252	0.180592	0.985873	NA
43	hsa-miR-200b	DACT1	219179_at	0.765	-7780.34	0	High Confidence	-0.374299	0.00954371	0.0267734	up	down	0.332575	0.317648	0.961199	up	down	-0.327101	0.0515008	0.604129	NA
28	hsa-miR-200b	HFE	211329_x_at	0.819	-7780.34	0	High Confidence	0.302721	0.0386144	0.072402	up	down	0.569478	0.0674434	0.961199	up	down	0.0130579	0.939749	0.760032	NA
24	hsa-miR-200b	ISOC1	218170_at	0.861	-7780.34	0	High Confidence	0.323903	0.026349	0.0547076	up	up	-0.113896	0.738802	0.961199	up	up	-0.0527539	0.759935	0.73003	NA
59	hsa-miR-200b	LHFP	218656_s_at	0.672	-7780.34	0	High Confidence	-0.434238	0.00229082	0.0105234	up	down	-0.30524	0.361366	0.961199	up	up	-0.198611	0.245552	0.495131	NA
17	hsa-miR-200b	LIMK2	202193_at	0.912	-7780.34	0	High Confidence	0.338917	0.0197866	0.0444744	up	down	-0.232347	0.491765	0.961199	up	down	0.0671176	0.697326	0.671329	NA
69	hsa-miR-200b	LOX	213640_s_at	0.631	-7780.34	0	High Confidence	-0.423414	0.00302199	0.0124254	up	down	-0.378133	0.251531	0.961199	up	down	-0.264161	0.11951	0.522003	NA
5	hsa-miR-200b	MPDZ	213306_at	0.995	-7780.34	0	High Confidence	-0.524495	0.000154092	0.00182674	up	down	-0.455582	0.159074	0.961199	up	up	-0.452326	0.00561008	0.336176	NA
76	hsa-miR-200b	MPHOSPH9	215731_s_at	0.617	-7780.34	0	High Confidence	-0.182959	0.21834	0.264382	up	down	0.400912	0.221716	0.968222	up	down	0.0599358	0.728414	0.910423	NA
64	hsa-miR-200b	RABGAP1L	203020_at	0.65	-7780.34	0	High Confidence	0.383086	0.00786476	0.0236005	up	up	0.0911164	0.789904	0.961199	up	down	0.0552349	0.749	0.585996	NA
16	hsa-miR-200b	TCF4	212387_at	0.92	-7780.34	0	High Confidence	-0.505001	0.000294434	0.00271019	up	down	0	1	0.961199	up	down	-0.356742	0.0327002	0.378024	NA
87	hsa-miR-200b	TPD52L1	203786_s_at	0.587	-7780.34	0	High Confidence	0.644664	1.01e-06	5.69e-05	up	up	-0.136675	0.688631	0.742517	up	up	0.451934	0.00565668	0.154706	NA
70	hsa-miR-200c	AP1S2	203300_x_at	0.628	-7780.34	0	High Confidence	-0.585108	1.56e-05	0.000459853	up	down	-0.127563	0.708576	0.805792	up	up	-0.212799	0.21274	0.203347	NA
44	hsa-miR-200c	ATP2C1	209934_s_at	0.749	-7780.34	0	High Confidence	-0.388625	0.00694318	0.0214422	up	down	-0.0956722	0.779617	0.961199	up	up	-0.27892	0.0994889	0.563678	NA
92	hsa-miR-200c	DUSP1	201041_s_at	0.563	-7780.34	0	High Confidence	-0.352523	0.0150872	0.0365977	up	up	0.332575	0.317648	0.961199	up	up	-0.123091	0.474481	0.637333	NA
36	hsa-miR-200c	DZIP1	204556_s_at	0.776	-7780.34	0	High Confidence	-0.497049	0.000379242	0.00313194	up	down	0.400912	0.221716	0.961199	up	up	-0.416576	0.0114942	0.403465	NA
41	hsa-miR-200c	ETV5	216375_s_at	0.768	-7780.34	0	High Confidence	-0.235362	0.111255	0.153708	up	up	0.346242	0.296915	0.96451	up	up	-0.0679256	0.693858	0.856537	NA
75	hsa-miR-200c	FAP	209955_s_at	0.618	-7780.34	0	High Confidence	-0.490627	0.000463203	0.00346995	up	down	-0.337131	0.310652	0.961199	up	down	-0.493395	0.00223007	0.412348	NA
81	hsa-miR-200c	HCCS	203745_at	0.603	-7780.34	0	High Confidence	-0.503645	0.000307552	0.00279075	up	up	-0.460138	0.154418	0.961199	up	up	-0.41606	0.0116075	0.3794	NA
85	hsa-miR-200c	HLA-DPA1	211990_at	0.591	-7780.34	0	High Confidence	-0.361953	0.0124188	0.0314298	up	down	0	1	0.961199	up	down	-0.173487	0.311592	0.613065	NA
25	hsa-miR-200c	ISOC1	218170_at	0.83	-7780.34	0	High Confidence	0.469509	0.000870348	0.00550549	up	up	0.100228	0.769362	0.961199	up	up	0.14874	0.386613	0.423628	NA
84	hsa-miR-200c	KDR	203934_at	0.592	-7780.34	0	High Confidence	-0.449012	0.00154649	0.00800473	up	down	-0.460138	0.154418	0.961199	up	down	-0.277245	0.101624	0.456771	NA
42	hsa-miR-200c	LOX	213640_s_at	0.767	-7780.34	0	High Confidence	-0.548831	6.48e-05	0.000916496	up	down	0.300684	0.368939	0.961199	up	down	-0.50448	0.00170422	0.295149	NA
49	hsa-miR-200c	MYH10	213067_at	0.727	-7780.34	0	High Confidence	-0.130699	0.381213	0.416332	up	down	-0.0364466	0.915276	0.986606	up	down	0.0885481	0.607567	0.962561	NA
58	hsa-miR-200c	PKP3	209872_s_at	0.682	-7780.34	0	High Confidence	0.66362	3.69e-07	3.02e-05	up	up	0.0637815	0.852206	0.742517	up	down	0.39634	0.0167093	0.136592	NA
88	hsa-miR-200c	RFPL3	207936_x_at	0.581	-7780.34	0	High Confidence	0.240837	0.102946	0.144124	up	up	0.186789	0.582361	0.964084	up	up	-0.0546498	0.751575	0.855565	NA
33	hsa-miR-200c	SSH3	219919_s_at	0.798	-7780.34	0	High Confidence	0.679878	1.47e-07	1.55e-05	up	up	0.0592257	0.862673	0.742517	up	up	0.470581	0.0037746	0.136592	NA
74	hsa-miR-200c	SSH3	219241_x_at	0.622	-7780.34	0	High Confidence	0.547443	6.82e-05	0.000946442	up	up	-0.287017	0.392136	0.961199	up	up	0.324419	0.0535586	0.295149	NA
46	hsa-miR-200c	TCP11L1	205796_at	0.737	-7780.34	0	High Confidence	-0.685374	1.07e-07	1.31e-05	up	down	0.0364466	0.915276	0.742517	up	down	-0.680158	5.04e-06	0.109572	NA
54	hsa-miR-200c	TSPAN13	217979_at	0.696	-7780.34	0	High Confidence	0.335918	0.020974	0.0465737	up	up	0.127563	0.708576	0.961199	up	up	0.0145647	0.932811	0.683642	NA
9	hsa-miR-200c	ZNF45	222028_at	0.943	-7780.34	0	High Confidence	-0.569718	2.92e-05	0.000571007	up	down	0.41458	0.204877	0.961199	up	up	-0.39286	0.0177808	0.268579	NA
71	hsa-miR-203	ACVR1	203935_at	0.628	-7780.34	0	High Confidence	-0.469392	0.000873298	0.00550549	up	down	-0.0228838	0.946754	0.961199	down	down	-0.253101	0.136386	0.423628	NA
50	hsa-miR-203	AKT3	212609_s_at	0.717	-7780.34	0	High Confidence	-0.442417	0.00184697	0.00905017	up	down	0.132726	0.697253	0.961199	down	down	-0.219559	0.198223	0.486333	NA
82	hsa-miR-203	BCHE	205433_at	0.595	-7780.34	0	High Confidence	-0.354959	0.0143551	0.0352876	up	down	0.29749	0.374296	0.961199	down	down	-0.208281	0.222842	0.63457	NA
6	hsa-miR-203	C1orf34	210652_s_at	0.972	-7780.34	0	High Confidence	0.46927	0.000876384	0.00550549	up	down	0.672785	0.0232968	0.961199	down	down	0.0632752	0.713902	0.423628	NA
61	hsa-miR-203	CCNG2	211559_s_at	0.66	-7780.34	0	High Confidence	0.186451	0.209529	0.256246	up	up	-0.654478	0.0288869	0.968222	down	down	-0.059467	0.730459	0.910423	NA
39	hsa-miR-203	GBE1	203282_at	0.773	-7780.34	0	High Confidence	-0.543057	8.01e-05	0.00107052	up	up	-0.649901	0.0304197	0.961199	down	up	-0.297774	0.0777569	0.297733	NA
26	hsa-miR-203	IL17RB	219255_x_at	0.827	-7780.34	0	High Confidence	0.561062	4.09e-05	0.000653446	up	up	0.43937	0.176342	0.961199	down	down	0.363686	0.029229	0.295149	NA
35	hsa-miR-203	NRP1	212298_at	0.78	-7780.34	0	High Confidence	-0.429356	0.00259855	0.0111043	up	down	-0.270029	0.421947	0.961199	down	up	-0.271556	0.109132	0.501047	NA
34	hsa-miR-203	NVL	207877_s_at	0.78	-7780.34	0	High Confidence	-0.121025	0.417739	0.452192	up	up	-0.370718	0.261706	0.990527	down	up	0.210478	0.21789	0.965963	NA
40	hsa-miR-203	PECI	218025_s_at	0.77	-7780.34	0	High Confidence	-0.282331	0.0545097	0.0900406	up	up	0.114419	0.737637	0.961199	down	up	-0.164779	0.336869	0.817696	NA
19	hsa-miR-203	TNC	201645_at	0.883	-7780.34	0	High Confidence	-0.49527	0.00040101	0.00320372	up	down	-0.59498	0.0534951	0.961199	down	up	-0.171663	0.316785	0.403465	NA
72	hsa-miR-203	ZMYM2	202778_s_at	0.625	-7780.34	0	High Confidence	0.254013	0.0849037	0.125562	up	up	0.411909	0.208106	0.961199	down	up	-0.0165512	0.923673	0.830631	NA
93	hsa-miR-200c	ZEB1	210875_s_at	0.56	-7780.34	0.0001	High Confidence	-0.636348	1.53e-06	8.02e-05	up	down	0.2746	0.413821	0.742517	up	down	-0.290263	0.0859235	0.176504	NA
94	hsa-miR-200b	CTBP2	210554_s_at	0.554	-7780.34	0.0003	High Confidence	0.561157	4.07e-05	0.000653446	up	up	0.323463	0.33189	0.961199	up	up	0.303988	0.0714692	0.295149	NA
95	hsa-miR-155	LOX	204298_s_at	0.553	-7780.34	0.0004	High Confidence	0.236282	0.109824	0.152591	down	down	0.213905	0.527672	0.96451	up	down	0.0532238	0.757861	0.855565	NA
96	hsa-miR-155	LOX	215446_s_at	0.553	-7780.34	0.0004	High Confidence	0.273607	0.0627538	0.0996199	down	down	-0.150312	0.659113	0.961199	up	down	0.11153	0.517251	0.826105	NA
97	hsa-miR-200b	TCF4	222146_s_at	0.549	-7780.34	0.0009	High Confidence	-0.550973	5.99e-05	0.000898352	up	down	-0.505696	0.112526	0.961199	up	down	-0.32697	0.0515995	0.295149	NA
98	hsa-miR-200c	HLA-DPA1	213537_at	0.548	-7780.34	0.0011	High Confidence	-0.288706	0.0490558	0.0846386	up	down	0.182233	0.591757	0.961199	up	down	-0.120126	0.485268	0.802231	NA
99	hsa-miR-200b	TSPAN13	217979_at	0.544	-7780.34	0.0024	High Confidence	0.379245	0.00856423	0.0250673	up	up	-0.223235	0.50937	0.961199	up	up	0.0910136	0.597564	0.586064	NA
100	hsa-miR-141	LOX	204298_s_at	0.543	-7780.34	0.003	High Confidence	-0.44629	0.00166478	0.00832392	up	down	-0.405468	0.216016	0.961199	down	down	-0.311452	0.06445	0.466853	NA
101	hsa-miR-141	LOX	215446_s_at	0.543	-7780.34	0.003	High Confidence	-0.419644	0.00332111	0.0131237	up	down	0.0865606	0.800221	0.961199	down	down	-0.316048	0.060406	0.528944	NA
102	hsa-miR-200a	HRBL	222362_at	0.54	-7780.34	0.0052	High Confidence	0.431702	0.00244638	0.0108078	up	up	-0.0818182	0.81765	0.961199	down	down	0.270212	0.110966	0.497619	NA
103	hsa-miR-200c	ASCC3	212815_at	0.538	-7780.34	0.0074	High Confidence	-0.218468	0.140133	0.184583	up	up	0.0865606	0.800221	0.96451	up	up	-0.073339	0.67078	0.877083	NA
104	hsa-miR-200b	TCF4	212382_at	0.537	-7780.34	0.0088	High Confidence	-0.385006	0.00753397	0.0227879	up	down	-0.551254	0.0787893	0.961199	up	down	-0.235173	0.167373	0.581431	NA
105	hsa-miR-203	FKBP1B	206857_s_at	0.536	-7780.34	0.0105	High Confidence	-0.188648	0.204114	0.251717	up	down	-0.160187	0.638003	0.968222	down	down	0.0603458	0.726627	0.905006	NA
106	hsa-miR-155	ANXA3	209369_at	0.535	-7780.34	0.0124	High Confidence	-0.250626	0.0892863	0.129951	down	up	0.213905	0.527672	0.961199	up	down	-0.113605	0.509437	0.833415	NA
107	hsa-miR-200c	CSF3R	203591_s_at	0.534	-7780.34	0.0145	High Confidence	-0.107151	0.473449	0.507267	up	down	-0.123007	0.718612	0.990527	up	down	0.205968	0.228139	0.970708	NA
108	hsa-miR-200b	TCF4	212385_at	0.53	-7780.34	0.0268	High Confidence	-0.513788	0.00022097	0.00242407	up	down	-0.050114	0.883665	0.961199	up	down	-0.355436	0.0333892	0.350382	NA
109	hsa-miR-200c	SYNJ1	212990_at	0.53	-7780.34	0.0268	High Confidence	-0.509142	0.000257434	0.00252285	up	down	-0.218679	0.518272	0.961199	up	down	-0.376233	0.0237255	0.350382	NA
110	hsa-miR-200a	FOXA1	204667_at	0.524	-7780.34	0.0606	Low Confidence	0.461564	0.0010922	0.00642216	up	up	0.209091	0.529997	0.961199	down	down	0.212614	0.213147	0.42635	NA
111	hsa-miR-200b	SACS	213262_at	0.523	-7780.34	0.0686	Low Confidence	-0.557973	4.6e-05	0.000719731	up	down	-0.451026	0.163816	0.961199	up	up	-0.219895	0.19752	0.295149	NA
112	hsa-miR-141	PCDH9	219737_s_at	0.521	-7780.34	0.0869	Low Confidence	-0.280884	0.0558137	0.0915694	up	down	0.473805	0.140965	0.961199	down	down	-0.00252443	0.988342	0.824407	NA
113	hsa-miR-200a	MPHOSPH9	215731_s_at	0.521	-7780.34	0.0869	Low Confidence	-0.21708	0.142733	0.186338	up	down	0.245455	0.459652	0.96451	down	down	-0.0179693	0.917154	0.884398	NA
114	hsa-miR-200b	ZNF26	219595_at	0.518	-7780.34	0.121	Low Confidence	-0.277232	0.0592147	0.0956545	up	up	0.123007	0.718612	0.961199	up	up	-0.018934	0.912723	0.826105	NA
115	hsa-miR-200a	POLL	221049_s_at	0.516	-7780.34	0.1483	Low Confidence	0.354161	0.0145914	0.0356301	up	up	0.327273	0.319977	0.961199	down	up	0.090371	0.600164	0.63675	NA
116	hsa-miR-155	HIVEP2	212641_at	0.513	-7780.34	0.1966	Low Confidence	0.442687	0.00183371	0.00904548	down	down	0.0751558	0.82617	0.961199	up	down	0.388182	0.0193109	0.479804	NA
117	hsa-miR-200a	NR3C1	211671_s_at	0.51	-7780.34	0.2533	Low Confidence	-0.458765	0.00118162	0.00662972	up	down	-0.254545	0.451197	0.961199	down	up	-0.205138	0.230059	0.44839	NA
118	hsa-miR-200b	CLASP1	212752_at	0.507	-7780.34	0.3176	Low Confidence	-0.331352	0.0228963	0.0496237	up	up	0.168565	0.62028	0.961199	up	up	-0.0317307	0.85424	0.702408	NA
119	hsa-miR-155	AMPH	205257_s_at	0.504	-7780.34	0.388	Low Confidence	0.188912	0.203469	0.251344	down	down	-0.335311	0.313437	0.968222	up	down	0.143544	0.4036	0.905006	NA
120	hsa-miR-200c	TPD52L1	203786_s_at	0.504	-7780.34	0.388	Low Confidence	0.563759	3.69e-05	0.000629932	up	up	-0.0410024	0.904725	0.961199	up	up	0.271573	0.109109	0.287465	NA
121	hsa-miR-155	PDLIM2	219165_at	0.501	-7780.34	0.4622	Low Confidence	0.28949	0.0484169	0.0839489	down	up	0.682184	0.0207477	0.961199	up	up	0.064285	0.709533	0.801932	NA
122	hsa-miR-155	RFPL3	207936_x_at	0.5	-7780.34	0.4874	Low Confidence	-0.0314258	0.833906	0.847746	down	up	0.439372	0.176339	0.995034	up	up	0.167349	0.329282	0.992078	NA
123	hsa-miR-203	CHST7	206756_at	0.497	-7780.34	0.5628	Low Confidence	-0.331217	0.0229552	0.0496237	up	down	-0.393602	0.231046	0.961199	down	down	-0.215751	0.206314	0.702408	NA
124	hsa-miR-155	IL6	205207_at	0.496	-7780.34	0.5876	Low Confidence	0.567315	3.21e-05	0.000604605	down	down	0.341092	0.304639	0.961199	up	down	0.529896	0.000888122	0.281974	NA
125	hsa-miR-155	KDELC1	219479_at	0.496	-7780.34	0.5876	Low Confidence	0.339246	0.0196597	0.0443249	down	down	-0.202343	0.550726	0.961199	up	down	0.107879	0.531143	0.669265	NA
126	hsa-miR-155	HIVEP2	212642_s_at	0.494	-7780.34	0.636	Low Confidence	0.440485	0.00194428	0.00934019	down	up	-0.202343	0.550726	0.961199	up	up	0.388963	0.0190481	0.488193	NA
128	hsa-miR-203	BIRC2	202076_at	0.494	-7780.34	0.636	Low Confidence	-0.184132	0.215354	0.262061	up	up	-0.178494	0.599511	0.968222	down	up	-0.0549264	0.750357	0.910423	NA
127	hsa-miR-203	EBNA1BP2	201323_at	0.494	-7780.34	0.636	Low Confidence	-0.225853	0.126891	0.169881	up	up	-0.379872	0.249178	0.96451	down	up	-0.0175765	0.918959	0.869723	NA
129	hsa-miR-203	PRPS1	208447_s_at	0.494	-7780.34	0.636	Low Confidence	-0.473909	0.000765714	0.00516861	up	up	-0.489714	0.126267	0.961199	down	up	-0.157456	0.359073	0.423628	NA
130	hsa-miR-200b	OCLN	209925_at	0.493	-7780.34	0.6595	Low Confidence	0.490685	0.000462378	0.00346995	up	down	-0.150342	0.659047	0.961199	up	down	0.17811	0.298673	0.405831	NA
131	hsa-miR-200c	GJA7	208460_at	0.493	-7780.34	0.6595	Low Confidence	-0.363863	0.0119308	0.0309138	up	down	0.25057	0.457385	0.961199	up	down	-0.169105	0.324159	0.606863	NA
132	hsa-miR-200c	MAPK13	210059_s_at	0.493	-7780.34	0.6595	Low Confidence	0.698681	4.73e-08	6.96e-06	up	up	-0.214124	0.52724	0.742517	up	down	0.494555	0.00216909	0.109572	NA
133	hsa-miR-203	RLN2	214519_s_at	0.492	-7780.34	0.6824	Low Confidence	0.412999	0.00391216	0.0145224	up	down	0.260876	0.438449	0.961199	down	down	0.17884	0.296663	0.537117	NA
134	hsa-miR-141	FOXA1	204667_at	0.491	-7780.34	0.7046	Low Confidence	0.426657	0.00278389	0.0117397	up	up	0.0728931	0.831337	0.961199	down	down	0.0416532	0.809397	0.51092	NA
136	hsa-miR-155	ADD3	205882_x_at	0.488	-7780.34	0.7665	Low Confidence	-0.185336	0.212316	0.258793	down	up	0.179218	0.598007	0.968222	up	up	-0.0074175	0.965753	0.910423	NA
135	hsa-miR-155	NR1H3	203920_at	0.488	-7780.34	0.7665	Low Confidence	-0.33389	0.0218103	0.0478525	down	up	-0.369998	0.262706	0.961199	up	down	-0.0690999	0.688828	0.683642	NA
137	hsa-miR-200b	CROT	204573_at	0.486	-7780.34	0.8034	Low Confidence	-0.162883	0.273988	0.317636	up	down	-0.177677	0.60121	0.968222	up	down	0.145857	0.395988	0.934847	NA
138	hsa-miR-200c	BCHE	205433_at	0.486	-7780.34	0.8034	Low Confidence	-0.341183	0.0189277	0.0429379	up	down	-0.0227791	0.946998	0.961199	up	down	-0.117162	0.49618	0.669265	NA
139	hsa-miR-155	RCBTB2	204759_at	0.483	-7780.34	0.8517	Low Confidence	0.24759	0.0933617	0.134287	down	down	-0.0173436	0.959635	0.961199	up	down	0.104105	0.545689	0.847942	NA
140	hsa-miR-155	FBP1	209696_at	0.473	-7780.34	0.9532	Low Confidence	-0.388169	0.00701534	0.0215744	down	up	-0.248592	0.461062	0.961199	up	down	-0.258051	0.128629	0.563678	NA
141	hsa-miR-200b	LOX	204298_s_at	0.471	-7780.34	0.9643	Low Confidence	-0.409564	0.00425253	0.0151728	up	down	-0.350798	0.290174	0.961199	up	down	-0.30451	0.0709593	0.537571	NA
142	hsa-miR-200b	LOX	215446_s_at	0.471	-7780.34	0.9643	Low Confidence	-0.382806	0.00791401	0.0236455	up	down	-0.373577	0.257755	0.961199	up	down	-0.273189	0.106936	0.586064	NA
143	hsa-miR-200c	CTBP2	210554_s_at	0.471	-7780.34	0.9643	Low Confidence	0.51701	0.000198503	0.00224461	up	up	0.205012	0.545367	0.961199	up	up	0.186763	0.275421	0.350382	NA
144	hsa-miR-200b	MPHOSPH9	206205_at	0.467	-7780.34	0.9801	Low Confidence	-0.168469	0.257643	0.30154	up	down	0.318907	0.339136	0.968222	up	down	0.0116215	0.946366	0.929489	NA
145	hsa-miR-200c	EIF4G3	201936_s_at	0.467	-7780.34	0.9801	Low Confidence	-0.411132	0.0040941	0.0149382	up	down	0.0455582	0.894187	0.961199	up	down	-0.334214	0.0463471	0.537263	NA
146	hsa-miR-200c	ROBO1	213194_at	0.467	-7780.34	0.9801	Low Confidence	-0.399445	0.00541018	0.0176733	up	down	0.309796	0.353875	0.961199	up	down	-0.266418	0.116268	0.561059	NA
147	hsa-miR-155	ADD3	221881_s_at	0.465	-7780.34	0.9855	Low Confidence	0.473874	0.000766502	0.00516861	down	down	0.659059	0.0274079	0.961199	up	up	0.270674	0.110334	0.423628	NA
148	hsa-miR-141	SEC23A	212887_at	0.464	-7780.34	0.9876	Low Confidence	-0.449301	0.00153439	0.00799843	up	up	0.232347	0.491765	0.961199	down	up	-0.381505	0.0216844	0.456771	NA
149	hsa-miR-203	DPY19L1	212792_at	0.464	-7780.34	0.9876	Low Confidence	-0.302899	0.0384947	0.0723622	up	up	0.0183071	0.957394	0.961199	down	up	-0.0512647	0.766522	0.760032	NA
150	hsa-miR-200a	ARMC7	219096_at	0.462	-7780.34	0.9912	Low Confidence	0.431594	0.00245322	0.0108078	up	up	0.190909	0.566873	0.961199	down	up	0.335907	0.0451841	0.497619	NA
151	hsa-miR-200c	TRIO	209013_x_at	0.461	-7780.34	0.9926	Low Confidence	-0.450301	0.00149314	0.00793107	up	up	-0.296128	0.376592	0.961199	up	up	-0.248373	0.144113	0.456771	NA
152	hsa-miR-155	SLC27A2	205768_s_at	0.458	-7780.34	0.9957	Low Confidence	-0.353411	0.0148165	0.0360599	down	down	0.0578122	0.865925	0.961199	up	down	-0.140282	0.414481	0.637333	NA
153	hsa-miR-155	HSD11B2	204130_at	0.457	-7780.34	0.9964	Low Confidence	-0.319189	0.0287509	0.0583755	down	down	-0.0231249	0.946194	0.961199	up	down	-0.0737846	0.668893	0.737962	NA
154	hsa-miR-141	YRDC	218647_s_at	0.456	-7780.34	0.997	Low Confidence	-0.171679	0.248553	0.294656	up	up	0.35991	0.276948	0.968222	down	up	0.0334488	0.846439	0.92136	NA
155	hsa-miR-200c	DKK3	202196_s_at	0.453	-7780.34	0.9984	Low Confidence	-0.393428	0.00622161	0.0197107	up	down	0.14123	0.678724	0.961199	up	down	-0.251853	0.138395	0.563231	NA
156	hsa-miR-200a	PCDH9	219737_s_at	0.452	-7780.34	0.9987	Low Confidence	-0.260402	0.0770951	0.116647	up	down	0.0272727	0.9352	0.961199	down	down	-0.0236092	0.891288	0.828158	NA
157	hsa-miR-155	MPHOSPH9	215731_s_at	0.451	-7780.34	0.9989	Low Confidence	0.169445	0.254857	0.300192	down	down	0.202343	0.550726	0.968222	up	down	0.0150953	0.930369	0.922984	NA
158	hsa-miR-200b	TPD52L1	210372_s_at	0.45	-7780.34	0.9991	Low Confidence	0.630523	2.03e-06	9.96e-05	up	up	-0.223235	0.50937	0.742517	up	up	0.400355	0.0155407	0.176504	NA
159	hsa-miR-203	VCAN	211571_s_at	0.449	-7780.34	0.9993	Low Confidence	-0.260238	0.0772887	0.116647	up	down	-0.0823818	0.809709	0.961199	down	up	0.0136218	0.937152	0.828158	NA
160	hsa-miR-155	CNOT3	211141_s_at	0.447	-7780.34	0.9996	Low Confidence	-0.362796	0.0122014	0.031272	down	down	0.502966	0.114801	0.961199	up	down	-0.280694	0.0972664	0.613027	NA
161	hsa-miR-200a	KLF5	209212_s_at	0.444	-7780.34	0.9998	Low Confidence	0.447453	0.00161328	0.00829203	up	up	0.327273	0.319977	0.961199	down	down	0.18507	0.279874	0.456771	NA
162	hsa-miR-200b	MAPK13	210058_at	0.44	-7780.34	0.9999	Low Confidence	0.655837	5.62e-07	3.77e-05	up	up	0.236903	0.483065	0.742517	up	down	0.352041	0.0352361	0.136592	NA
163	hsa-miR-200b	PGM3	221788_at	0.439	-7780.34	0.9999	Low Confidence	-0.307842	0.0352871	0.0677181	up	down	-0.264238	0.432354	0.961199	up	down	-0.102766	0.550897	0.748793	NA
227	hsa-miR-141	ACTR6	218395_at	0.351	-7780.34	1	Low Confidence	0.35032	0.0157762	0.0374048	up	down	0.209568	0.536272	0.961199	down	down	0.0997152	0.562845	0.641924	NA
226	hsa-miR-141	ADAMTS2	214535_s_at	0.351	-7780.34	1	Low Confidence	-0.0883824	0.55468	0.585135	up	down	0.460138	0.154418	0.991515	down	down	0.0583776	0.735218	0.970708	NA
210	hsa-miR-141	ALDH3B2	204942_s_at	0.367	-7780.34	1	Low Confidence	0.288473	0.049247	0.0847186	up	down	-0.0683373	0.84176	0.961199	down	down	-0.0612176	0.722833	0.802231	NA
332	hsa-miR-141	ARMC7	219096_at	0.216	-7780.34	1	Low Confidence	0.345052	0.0175339	0.0407829	up	up	0.924832	4.59e-05	0.961199	down	up	0.104764	0.543136	0.647817	NA
302	hsa-miR-141	ARMC9	219637_at	0.25	-7780.34	1	Low Confidence	-0.471631	0.000818387	0.00541905	up	down	-0.214124	0.52724	0.961199	down	down	-0.258123	0.128518	0.423628	NA
523	hsa-miR-141	ARMC9	219636_s_at	0.06	-7780.34	1	Low Confidence	-0.172055	0.247502	0.293884	up	down	0.546698	0.0818123	0.968222	down	down	-0.0100977	0.95339	0.92136	NA
448	hsa-miR-141	C1orf50	62212_at	0.115	-7780.34	1	Low Confidence	-0.205049	0.166778	0.212079	up	down	-0.113896	0.738802	0.968222	down	down	0.226884	0.183291	0.901421	NA
311	hsa-miR-141	C6orf111	212179_at	0.24	-7780.34	1	Low Confidence	-0.0601535	0.687941	0.711163	up	down	0.0683373	0.84176	0.992492	down	down	0.266959	0.115501	0.978311	NA
326	hsa-miR-141	CC2D1A	221888_at	0.222	-7780.34	1	Low Confidence	0.418126	0.00344869	0.013341	up	up	0.218679	0.518272	0.961199	down	up	0.100662	0.559124	0.528944	NA
343	hsa-miR-141	CC2D1A	58994_at	0.207	-7780.34	1	Low Confidence	0.363806	0.0119449	0.0309138	up	up	-0.0592257	0.862673	0.961199	down	down	0.0631109	0.714614	0.613027	NA
344	hsa-miR-141	CHD9	212616_at	0.206	-7780.34	1	Low Confidence	-0.203732	0.169579	0.214527	up	up	0.255126	0.448968	0.968222	down	up	0.347425	0.0378798	0.902367	NA
541	hsa-miR-141	CHD9	212615_at	0.041	-7780.34	1	Low Confidence	-0.282765	0.0541234	0.0897984	up	down	0.205012	0.545367	0.961199	down	down	0.287154	0.0894899	0.816322	NA
498	hsa-miR-141	CLASP2	212309_at	0.079	-7780.34	1	Low Confidence	-0.146463	0.325915	0.364608	up	up	-0.277905	0.407993	0.975216	down	up	0.275163	0.104324	0.950176	NA
341	hsa-miR-141	CPS1	217564_s_at	0.21	-7780.34	1	Low Confidence	-0.383074	0.00786682	0.0236005	up	down	-0.104784	0.759141	0.961199	down	down	-0.177669	0.299891	0.586064	NA
488	hsa-miR-141	CRSP7	221988_at	0.091	-7780.34	1	Low Confidence	-0.187737	0.206348	0.253622	up	down	0.337131	0.310652	0.968222	down	up	0.131902	0.443177	0.905718	NA
229	hsa-miR-141	CSNK1E	202332_at	0.343	-7780.34	1	Low Confidence	-0.438261	0.00206189	0.00965279	up	down	0.209568	0.536272	0.961199	down	up	-0.00915108	0.957756	0.492244	NA
314	hsa-miR-141	CTBP2	201219_at	0.238	-7780.34	1	Low Confidence	0.406271	0.00460274	0.0157662	up	up	-0.241458	0.474435	0.961199	down	up	0.0678442	0.694207	0.558239	NA
491	hsa-miR-141	CTBP2	201218_at	0.087	-7780.34	1	Low Confidence	0.396298	0.00582218	0.0186869	up	up	0	1	0.961199	down	up	0.0574309	0.739361	0.563231	NA
216	hsa-miR-141	CXorf40B	214112_s_at	0.362	-7780.34	1	Low Confidence	-0.373529	0.00970452	0.0270183	up	up	-0.560366	0.0729686	0.961199	down	up	-0.182075	0.287868	0.604129	NA
722	hsa-miR-141	DOCK10	219279_at	0.003	-7780.34	1	Low Confidence	-0.506569	0.000279888	0.00265712	up	down	-0.432803	0.183649	0.961199	down	down	-0.153675	0.370872	0.367705	NA
215	hsa-miR-141	ECM1	209365_s_at	0.362	-7780.34	1	Low Confidence	-0.433494	0.0023355	0.010662	up	up	-0.391801	0.23338	0.961199	down	up	-0.309874	0.0658864	0.495137	NA
440	hsa-miR-141	FAP	209955_s_at	0.12	-7780.34	1	Low Confidence	-0.404578	0.00479253	0.0161583	up	down	-0.533031	0.091341	0.961199	down	down	-0.315554	0.0608305	0.559179	NA
532	hsa-miR-141	FBXO5	218875_s_at	0.048	-7780.34	1	Low Confidence	-0.158883	0.286103	0.329601	up	down	0.0455582	0.894187	0.968222	down	down	0.196275	0.251262	0.934847	NA
288	hsa-miR-141	FKBP1B	206857_s_at	0.265	-7780.34	1	Low Confidence	-0.0625371	0.676242	0.700053	up	down	-0.273349	0.416037	0.992492	down	down	0.379927	0.0222793	0.978311	NA
395	hsa-miR-141	FLNC	207876_s_at	0.16	-7780.34	1	Low Confidence	-0.511838	0.000235659	0.00243957	up	up	0.0728931	0.831337	0.961199	down	up	-0.412114	0.0125063	0.350382	NA
254	hsa-miR-141	GJA7	208460_at	0.312	-7780.34	1	Low Confidence	-0.452625	0.00140104	0.00761682	up	down	-0.100228	0.769362	0.961199	down	down	-0.302932	0.0725086	0.456771	NA
207	hsa-miR-141	GRTP1	206712_at	0.369	-7780.34	1	Low Confidence	0.416684	0.00357395	0.0136163	up	down	0.14123	0.678724	0.961199	down	down	0.190279	0.26632	0.529249	NA
201	hsa-miR-141	HRBL	222362_at	0.381	-7780.34	1	Low Confidence	0.316925	0.029968	0.0601816	up	up	-0.382689	0.245393	0.961199	down	down	0.0433915	0.801598	0.740799	NA
493	hsa-miR-141	HRBL	206821_x_at	0.083	-7780.34	1	Low Confidence	0.267594	0.0689952	0.106537	up	up	0.0318907	0.92584	0.961199	down	down	0.0345554	0.841422	0.827454	NA
443	hsa-miR-141	KBTBD4	218569_s_at	0.118	-7780.34	1	Low Confidence	0.338654	0.0198886	0.0445674	up	up	0.123007	0.718612	0.961199	down	up	0.113284	0.510642	0.672013	NA
492	hsa-miR-141	KDELC1	219479_at	0.086	-7780.34	1	Low Confidence	-0.306664	0.036031	0.0686082	up	down	0.186789	0.582361	0.961199	down	down	0.13348	0.437693	0.754018	NA
437	hsa-miR-141	KIAA0802	213358_at	0.121	-7780.34	1	Low Confidence	-0.389586	0.00679322	0.0212469	up	up	0.182233	0.591757	0.961199	down	up	-0.109813	0.523762	0.563678	NA
718	hsa-miR-141	LCP2	205270_s_at	0.004	-7780.34	1	Low Confidence	-0.164654	0.268734	0.313026	up	down	-0.0592257	0.862673	0.968222	down	down	0.179235	0.295581	0.934603	NA
334	hsa-miR-141	MAGED4	221261_x_at	0.215	-7780.34	1	Low Confidence	-0.289477	0.0484277	0.0839489	up	down	-0.364466	0.270464	0.961199	down	down	-0.153991	0.369879	0.802231	NA
208	hsa-miR-141	MAP7D1	217943_s_at	0.369	-7780.34	1	Low Confidence	-0.573121	2.55e-05	0.000551131	up	up	-0.145786	0.668862	0.961199	down	up	-0.248026	0.144693	0.268579	NA
480	hsa-miR-141	MLANA	206426_at	0.095	-7780.34	1	Low Confidence	-0.205112	0.166645	0.212079	up	down	-0.692485	0.0181892	0.968222	down	down	0.107288	0.533406	0.898099	NA
294	hsa-miR-141	MPHOSPH9	215731_s_at	0.258	-7780.34	1	Low Confidence	-0.212513	0.151537	0.196436	up	down	-0.0728931	0.831337	0.967453	down	down	0.126222	0.463226	0.888324	NA
563	hsa-miR-141	MPHOSPH9	206205_at	0.019	-7780.34	1	Low Confidence	-0.0554491	0.711242	0.731137	up	down	0.050114	0.883665	0.992492	down	down	0.289679	0.0865847	0.98149	NA
219	hsa-miR-141	NPC1	202679_at	0.36	-7780.34	1	Low Confidence	-0.452437	0.0014083	0.00761682	up	up	-0.214124	0.52724	0.961199	down	up	-0.251497	0.138973	0.456771	NA
182	hsa-miR-141	OSTF1	204479_at	0.418	-7780.34	1	Low Confidence	0.443844	0.00177788	0.00882935	up	up	-0.419135	0.199439	0.961199	down	up	0.263172	0.120952	0.479804	NA
189	hsa-miR-141	PDCD4	202731_at	0.402	-7780.34	1	Low Confidence	0.357848	0.0135263	0.0335886	up	up	-0.214124	0.52724	0.961199	down	down	0.0334488	0.846439	0.614366	NA
371	hsa-miR-141	PDLIM1	208690_s_at	0.18	-7780.34	1	Low Confidence	0.0595263	0.691032	0.712354	up	up	0.0956722	0.779617	0.992492	down	up	-0.198799	0.245095	0.980568	NA
362	hsa-miR-141	PERP	217744_s_at	0.187	-7780.34	1	Low Confidence	0.503056	0.000313411	0.00280924	up	up	0.0318907	0.92584	0.961199	down	up	0.200377	0.241292	0.388873	NA
349	hsa-miR-141	PIP5K2A	205570_at	0.2	-7780.34	1	Low Confidence	-0.13166	0.37769	0.414331	up	down	0.687929	0.0192911	0.979475	down	down	0.00157777	0.992713	0.958028	NA
417	hsa-miR-141	POLL	221049_s_at	0.134	-7780.34	1	Low Confidence	0.335266	0.0212396	0.0467399	up	up	0.14123	0.678724	0.961199	down	up	-0.0659509	0.702345	0.683642	NA
300	hsa-miR-141	POT1	204354_at	0.252	-7780.34	1	Low Confidence	-0.106194	0.477433	0.510791	up	up	0.200456	0.554525	0.990527	down	up	0.200061	0.24205	0.970708	NA
342	hsa-miR-141	POT1	204353_s_at	0.209	-7780.34	1	Low Confidence	-0.202603	0.172007	0.217225	up	down	-0.136675	0.688631	0.968222	down	up	0.140422	0.414011	0.902367	NA
447	hsa-miR-141	RASSF3	212870_at	0.116	-7780.34	1	Low Confidence	-0.300768	0.0399497	0.074149	up	down	-0.564922	0.0701694	0.961199	down	down	0.0173555	0.919975	0.767365	NA
211	hsa-miR-141	SLC39A9	217859_s_at	0.367	-7780.34	1	Low Confidence	0.270534	0.0658846	0.103431	up	down	-0.0774489	0.820939	0.961199	down	down	0.00851997	0.960667	0.827454	NA
258	hsa-miR-141	SLC39A9	216009_at	0.306	-7780.34	1	Low Confidence	-0.244322	0.0979099	0.138392	up	down	-0.150342	0.659047	0.964084	down	down	0.0855152	0.61997	0.850818	NA
301	hsa-miR-141	SLMO2	217851_s_at	0.25	-7780.34	1	Low Confidence	0.335455	0.0211626	0.0467399	up	up	-0.478361	0.136651	0.961199	down	down	0.201639	0.238279	0.683642	NA
196	hsa-miR-141	TBC1D15	218268_at	0.394	-7780.34	1	Low Confidence	0.185729	0.211329	0.258018	up	up	-0.405468	0.216016	0.968222	down	up	0.00631109	0.970859	0.910423	NA
399	hsa-miR-141	THBD	203887_s_at	0.155	-7780.34	1	Low Confidence	-0.323286	0.0266537	0.0551844	up	down	-0.282461	0.400026	0.961199	down	down	-0.0861463	0.61738	0.735346	NA
230	hsa-miR-141	TSPAN4	209263_x_at	0.341	-7780.34	1	Low Confidence	-0.397364	0.0056796	0.0183899	up	up	0.159454	0.639562	0.961199	down	up	-0.157462	0.359055	0.561059	NA
477	hsa-miR-141	TSPAN4	209264_s_at	0.097	-7780.34	1	Low Confidence	-0.404954	0.00474977	0.0160879	up	up	0.159454	0.639562	0.961199	down	up	-0.158724	0.355167	0.559179	NA
183	hsa-miR-141	YY1	213494_s_at	0.417	-7780.34	1	Low Confidence	0.309675	0.0341555	0.0660639	up	up	0.328019	0.324727	0.961199	down	up	0.0706842	0.682062	0.747791	NA
420	hsa-miR-155	ADD3	218562_s_at	0.132	-7780.34	1	Low Confidence	0.269493	0.0669732	0.104291	down	down	0.208124	0.539148	0.961199	up	down	0.193506	0.258145	0.827454	NA
382	hsa-miR-155	ADRB2	206170_at	0.172	-7780.34	1	Low Confidence	0.283598	0.0533886	0.0891833	down	down	0.323748	0.33144	0.961199	up	down	0.130912	0.446635	0.811505	NA
235	hsa-miR-155	CCDC28B	221912_s_at	0.333	-7780.34	1	Low Confidence	0.0691587	0.644143	0.672507	down	up	0.167655	0.622197	0.992492	up	up	-0.107749	0.531641	0.975587	NA
267	hsa-miR-155	CCDC76	219130_at	0.296	-7780.34	1	Low Confidence	0.342054	0.0186061	0.0424703	down	down	0.398904	0.224257	0.961199	up	up	0.253252	0.136144	0.669265	NA
390	hsa-miR-155	CENPF	207828_s_at	0.166	-7780.34	1	Low Confidence	0.271695	0.0646878	0.102469	down	up	0.202343	0.550726	0.961199	up	up	0.0901812	0.600933	0.826105	NA
430	hsa-miR-155	CENPF	209172_s_at	0.126	-7780.34	1	Low Confidence	0.32282	0.0268857	0.0553896	down	down	0.213905	0.527672	0.961199	up	down	0.103585	0.54771	0.737546	NA
231	hsa-miR-155	CLASP1	212752_at	0.338	-7780.34	1	Low Confidence	0.201346	0.174739	0.21992	down	up	0.0867182	0.799863	0.968222	up	up	-0.0113214	0.947749	0.902367	NA
358	hsa-miR-155	COL7A1	204136_at	0.189	-7780.34	1	Low Confidence	0.270802	0.0656067	0.103257	down	up	-0.0346873	0.919354	0.961199	up	up	0.173596	0.311286	0.827454	NA
321	hsa-miR-155	CSF3R	203591_s_at	0.227	-7780.34	1	Low Confidence	0.164088	0.270405	0.314474	down	down	0.0867182	0.799863	0.968222	up	down	0.031622	0.854734	0.934693	NA
186	hsa-miR-155	CYR61	201289_at	0.409	-7780.34	1	Low Confidence	0.294668	0.0443642	0.0785727	down	up	0.312186	0.349977	0.961199	up	up	0.204957	0.23048	0.783919	NA
187	hsa-miR-155	CYR61	210764_s_at	0.409	-7780.34	1	Low Confidence	0.325141	0.0257469	0.0538845	down	up	0.260155	0.439762	0.961199	up	up	0.237881	0.162396	0.724401	NA
298	hsa-miR-155	DPY19L1	212792_at	0.254	-7780.34	1	Low Confidence	0.00184502	0.99018	0.99018	down	up	-0.387341	0.239216	1	up	up	-0.184917	0.28028	0.999405	NA
212	hsa-miR-155	EFNA1	202023_at	0.367	-7780.34	1	Low Confidence	-0.3105	0.0336557	0.065269	down	up	0.323748	0.33144	0.961199	up	up	-0.11881	0.490098	0.744643	NA
355	hsa-miR-155	ELK3	206127_at	0.192	-7780.34	1	Low Confidence	0.260952	0.0764502	0.116097	down	down	-0.121406	0.72215	0.961199	up	down	0.14956	0.383972	0.828158	NA
533	hsa-miR-155	ENSA	221487_s_at	0.047	-7780.34	1	Low Confidence	-0.204024	0.168954	0.214106	down	up	-0.0982807	0.773742	0.968222	up	up	-0.11829	0.492015	0.902367	NA
378	hsa-miR-155	FGFR2	208228_s_at	0.175	-7780.34	1	Low Confidence	-0.121415	0.416232	0.452081	down	down	-0.0693746	0.839385	0.990527	up	down	0.110612	0.520728	0.965814	NA
376	hsa-miR-155	FHOD1	218530_at	0.177	-7780.34	1	Low Confidence	0.16873	0.256895	0.301404	down	up	-0.28328	0.398602	0.968222	up	up	0.0507513	0.768796	0.922984	NA
318	hsa-miR-155	GJA7	208460_at	0.235	-7780.34	1	Low Confidence	0.336568	0.0207115	0.0461302	down	down	0.312186	0.349977	0.961199	up	down	0.205608	0.228971	0.683642	NA
415	hsa-miR-155	IL17RB	219255_x_at	0.137	-7780.34	1	Low Confidence	-0.0381503	0.799036	0.814551	down	up	0.14453	0.671576	0.995034	up	down	0.324678	0.0533566	0.989711	NA
283	hsa-miR-155	IMPA2	203126_at	0.27	-7780.34	1	Low Confidence	-0.242948	0.0998718	0.140355	down	up	0.248592	0.461062	0.964084	up	up	-0.161754	0.345938	0.855291	NA
335	hsa-miR-155	LAMA4	202202_s_at	0.215	-7780.34	1	Low Confidence	0.170456	0.251989	0.297769	down	down	-0.277498	0.408708	0.968222	up	down	-0.100071	0.561444	0.922984	NA
192	hsa-miR-155	LAMP2	203042_at	0.4	-7780.34	1	Low Confidence	0.0658852	0.659936	0.687043	down	down	-0.0867182	0.799863	0.992492	up	up	-0.119981	0.485799	0.975587	NA
441	hsa-miR-155	LAMP2	200821_at	0.119	-7780.34	1	Low Confidence	0.156113	0.294695	0.335295	down	down	-0.173436	0.610058	0.975216	up	up	-0.110612	0.520728	0.937237	NA
368	hsa-miR-155	MAPK13	210058_at	0.183	-7780.34	1	Low Confidence	-0.295621	0.0436499	0.0780704	down	up	-0.468279	0.146313	0.961199	up	down	0.0507513	0.768796	0.781375	NA
478	hsa-miR-155	MEST	202016_at	0.097	-7780.34	1	Low Confidence	-0.0993933	0.506238	0.538474	down	up	0.323748	0.33144	0.991515	up	up	0.0195197	0.910034	0.970708	NA
199	hsa-miR-155	MLYCD	218869_at	0.392	-7780.34	1	Low Confidence	-0.297168	0.0425091	0.0771462	down	up	-0.196561	0.562403	0.961199	up	up	-0.233326	0.170831	0.780664	NA
293	hsa-miR-155	MOSC2	221636_s_at	0.262	-7780.34	1	Low Confidence	-0.187062	0.208014	0.255242	down	down	0.28328	0.398602	0.968222	up	down	-0.117249	0.49586	0.905718	NA
373	hsa-miR-155	MOSC2	219527_at	0.179	-7780.34	1	Low Confidence	-0.181229	0.222801	0.26934	down	down	0.115624	0.734959	0.968222	up	down	-0.0880991	0.609397	0.91436	NA
337	hsa-miR-155	MPHOSPH9	206205_at	0.214	-7780.34	1	Low Confidence	0.0416023	0.78128	0.797557	down	down	0.14453	0.671576	0.995034	up	down	-0.0832842	0.629159	0.985873	NA
554	hsa-miR-155	MPHOSPH9	221965_at	0.026	-7780.34	1	Low Confidence	0.147696	0.321817	0.361675	down	up	0.543434	0.0840251	0.975216	up	up	-0.0138599	0.936056	0.948477	NA
174	hsa-miR-155	MYLK	202555_s_at	0.424	-7780.34	1	Low Confidence	0.372993	0.00981791	0.0270206	down	down	-0.0346873	0.919354	0.961199	up	up	0.188561	0.270743	0.604129	NA
354	hsa-miR-155	OCLN	209925_at	0.193	-7780.34	1	Low Confidence	-0.367041	0.0111549	0.029706	down	down	-0.0867182	0.799863	0.961199	up	down	-0.0653261	0.705038	0.604129	NA
356	hsa-miR-155	PATZ1	211391_s_at	0.192	-7780.34	1	Low Confidence	-0.295621	0.0436499	0.0780704	down	down	0.0578122	0.865925	0.961199	up	down	-0.124536	0.469269	0.781375	NA
369	hsa-miR-155	PATZ1	210581_x_at	0.183	-7780.34	1	Low Confidence	-0.257768	0.0802432	0.119538	down	up	0.0289061	0.932766	0.961199	up	down	-0.0586893	0.733855	0.828158	NA
438	hsa-miR-155	PATZ1	209494_s_at	0.121	-7780.34	1	Low Confidence	-0.1404	0.346555	0.385937	down	up	-0.277498	0.408708	0.975216	up	up	0.166568	0.331576	0.950241	NA
364	hsa-miR-155	POLR3E	218016_s_at	0.187	-7780.34	1	Low Confidence	-0.320142	0.0282516	0.0576803	down	up	-0.265936	0.42929	0.961199	up	up	-0.231634	0.174043	0.737546	NA
353	hsa-miR-155	RABGAP1	213313_at	0.197	-7780.34	1	Low Confidence	-0.135044	0.365444	0.402701	down	up	-0.179218	0.598007	0.979475	up	up	0.000520526	0.997596	0.954236	NA
472	hsa-miR-155	RAPGEF2	203097_s_at	0.1	-7780.34	1	Low Confidence	-0.0233902	0.875987	0.88441	down	up	0.682184	0.0207477	0.998907	up	up	-0.30659	0.0689575	0.997286	NA
385	hsa-miR-155	SALL1	206893_at	0.17	-7780.34	1	Low Confidence	0.301751	0.0392729	0.0730775	down	down	-0.0578122	0.865925	0.961199	up	down	0.14796	0.389138	0.761914	NA
170	hsa-miR-155	SAP30L	219129_s_at	0.428	-7780.34	1	Low Confidence	0.330021	0.0234836	0.0501758	down	down	-0.468279	0.146313	0.961199	up	down	0.251544	0.138896	0.704038	NA
350	hsa-miR-155	SLC35A2	207440_at	0.2	-7780.34	1	Low Confidence	0.156827	0.292464	0.33379	down	down	0.104062	0.760758	0.975216	up	down	-0.0519225	0.76361	0.937237	NA
234	hsa-miR-155	SLC6A15	206376_at	0.335	-7780.34	1	Low Confidence	0.261696	0.0755853	0.11526	down	down	0.202343	0.550726	0.961199	up	down	0.179321	0.295345	0.828158	NA
521	hsa-miR-155	SPIN2B	211704_s_at	0.061	-7780.34	1	Low Confidence	-0.275147	0.0612307	0.0976238	down	down	-0.687965	0.0192822	0.961199	up	down	-0.469775	0.00384298	0.826105	NA
372	hsa-miR-155	TCF12	208986_at	0.179	-7780.34	1	Low Confidence	0.235211	0.111492	0.153746	down	up	0.335311	0.313437	0.96451	up	up	0.0780789	0.650813	0.863165	NA
180	hsa-miR-155	TMEM187	204340_at	0.419	-7780.34	1	Low Confidence	-0.345734	0.0172973	0.0404845	down	up	-0.734214	0.0100882	0.961199	up	down	-0.179582	0.294633	0.646276	NA
315	hsa-miR-155	TUBB2A	204141_at	0.237	-7780.34	1	Low Confidence	0.302346	0.0388679	0.0726919	down	up	0.300623	0.369041	0.961199	up	up	0.0869279	0.61418	0.760032	NA
320	hsa-miR-155	UPP1	203234_at	0.229	-7780.34	1	Low Confidence	0.0876089	0.558164	0.587751	down	up	0.0520309	0.879243	0.991515	up	up	-0.174246	0.309447	0.971875	NA
513	hsa-miR-155	WDR19	220917_s_at	0.066	-7780.34	1	Low Confidence	0.0147606	0.921556	0.927868	down	down	-0.497185	0.119717	1	up	down	-0.209395	0.220321	0.997286	NA
465	hsa-miR-155	ZBTB38	219221_at	0.103	-7780.34	1	Low Confidence	0.295502	0.0437386	0.0780704	down	up	-0.676402	0.0222908	0.961199	up	up	0.239052	0.160276	0.781375	NA
363	hsa-miR-155	ZNF124	206928_at	0.187	-7780.34	1	Low Confidence	0.306274	0.0362798	0.0687258	down	down	-0.0982807	0.773742	0.961199	up	down	0.22708	0.182903	0.755813	NA
545	hsa-miR-200a	ACTR6	218395_at	0.036	-7780.34	1	Low Confidence	0.156964	0.292036	0.33379	up	down	-0.218182	0.520949	0.975216	down	down	-0.133655	0.437087	0.934847	NA
455	hsa-miR-200a	ADAMTS2	214535_s_at	0.111	-7780.34	1	Low Confidence	-0.180147	0.225623	0.271412	up	down	0.2	0.5483	0.968222	down	down	-0.0994212	0.564002	0.91436	NA
295	hsa-miR-200a	ARMC9	219636_s_at	0.258	-7780.34	1	Low Confidence	-0.180287	0.225255	0.271412	up	down	0.445455	0.168043	0.968222	down	down	-0.0599413	0.72839	0.91436	NA
593	hsa-miR-200a	ATP5B	201322_at	0.012	-7780.34	1	Low Confidence	0.284833	0.0523137	0.0877915	up	up	-0.390909	0.236519	0.961199	down	up	0.15005	0.382398	0.808126	NA
188	hsa-miR-200a	ATXN1	203231_s_at	0.409	-7780.34	1	Low Confidence	-0.311655	0.0329664	0.0644424	up	down	0.290909	0.378709	0.961199	down	down	-0.198187	0.246582	0.743681	NA
599	hsa-miR-200a	BLZF1	210462_at	0.012	-7780.34	1	Low Confidence	-0.441215	0.001907	0.00928243	up	down	-0.0181818	0.967576	0.961199	down	down	-0.464446	0.00432255	0.486333	NA
265	hsa-miR-200a	BMX	206464_at	0.297	-7780.34	1	Low Confidence	-0.326523	0.0250881	0.0531406	up	down	-0.118182	0.734252	0.961199	down	down	-0.246979	0.146451	0.710654	NA
195	hsa-miR-200a	BRD4	202103_at	0.396	-7780.34	1	Low Confidence	-0.425297	0.00288168	0.0119663	up	down	0.145455	0.663455	0.961199	down	down	-0.238716	0.160882	0.522003	NA
172	hsa-miR-200a	C10orf56	212419_at	0.425	-7780.34	1	Low Confidence	-0.493458	0.000424321	0.0033535	up	down	-0.772727	0.00806166	0.961199	down	up	-0.20868	0.221938	0.403465	NA
248	hsa-miR-200a	C14orf135	219972_s_at	0.319	-7780.34	1	Low Confidence	-0.308681	0.0347652	0.0670667	up	down	0.00909091	0.978381	0.961199	down	down	-0.025052	0.884687	0.748793	NA
520	hsa-miR-200a	C1orf50	62212_at	0.062	-7780.34	1	Low Confidence	-0.190666	0.199227	0.246518	up	down	0.345455	0.292701	0.968222	down	down	0.0821077	0.634028	0.905006	NA
236	hsa-miR-200a	C3orf63	209285_s_at	0.332	-7780.34	1	Low Confidence	-0.572174	2.65e-05	0.000555999	up	down	0.2	0.5483	0.961199	down	up	-0.211303	0.21605	0.268579	NA
324	hsa-miR-200a	CDC27	217881_s_at	0.223	-7780.34	1	Low Confidence	-0.288369	0.0493328	0.0847186	up	down	0.336364	0.306163	0.961199	down	up	-0.164554	0.337539	0.802231	NA
413	hsa-miR-200a	CDC27	217879_at	0.14	-7780.34	1	Low Confidence	-0.275912	0.0604846	0.0971441	up	up	0.163636	0.624119	0.961199	down	up	-0.151755	0.376951	0.826105	NA
270	hsa-miR-200a	CHD9	212616_at	0.295	-7780.34	1	Low Confidence	-0.275329	0.0610523	0.0976238	up	up	0.318182	0.334142	0.961199	down	up	0.0636138	0.712436	0.826105	NA
316	hsa-miR-200a	CHD9	212615_at	0.237	-7780.34	1	Low Confidence	-0.395326	0.00595482	0.0189472	up	down	0.609091	0.0498177	0.961199	down	down	-0.114636	0.505576	0.563231	NA
476	hsa-miR-200a	CLASP2	212309_at	0.099	-7780.34	1	Low Confidence	-0.321684	0.0274582	0.0562167	up	up	-0.190909	0.576258	0.961199	down	up	-0.151755	0.376951	0.737546	NA
263	hsa-miR-200a	COL15A1	203477_at	0.299	-7780.34	1	Low Confidence	-0.529842	0.000128124	0.00159612	up	down	0.163636	0.624119	0.961199	down	down	-0.472316	0.00363102	0.324746	NA
603	hsa-miR-200a	COQ4	218328_at	0.012	-7780.34	1	Low Confidence	0.183494	0.216974	0.263161	up	up	0.218182	0.511972	0.968222	down	up	-0.090371	0.600164	0.910423	NA
591	hsa-miR-200a	COX7C	201134_x_at	0.012	-7780.34	1	Low Confidence	0.268857	0.0676448	0.104774	up	up	0.0545455	0.870777	0.961199	down	up	0.154772	0.367426	0.827454	NA
601	hsa-miR-200a	COX7C	217491_x_at	0.012	-7780.34	1	Low Confidence	0.304016	0.0377493	0.0711429	up	up	0.0272727	0.9352	0.961199	down	up	0.107816	0.531386	0.760032	NA
330	hsa-miR-200a	CPS1	217564_s_at	0.218	-7780.34	1	Low Confidence	-0.381518	0.008144	0.0241365	up	down	-0.345455	0.299388	0.961199	down	down	-0.171572	0.317048	0.586064	NA
497	hsa-miR-200a	CPS1	204920_at	0.08	-7780.34	1	Low Confidence	-0.293929	0.0449251	0.0788066	up	down	-0.536364	0.0936425	0.961199	down	down	-0.113062	0.511476	0.783919	NA
169	hsa-miR-200a	CRSP7	221988_at	0.432	-7780.34	1	Low Confidence	-0.402731	0.0050072	0.0167286	up	down	-0.509091	0.114016	0.961199	down	up	-0.222452	0.192228	0.559179	NA
178	hsa-miR-200a	CSNK1E	202332_at	0.42	-7780.34	1	Low Confidence	-0.528793	0.000132882	0.00162781	up	down	0.263636	0.426305	0.961199	down	up	-0.31138	0.0645154	0.324746	NA
206	hsa-miR-200a	CTBP2	201218_at	0.37	-7780.34	1	Low Confidence	0.417075	0.00353959	0.0136163	up	up	-0.0363636	0.924426	0.961199	down	up	0.187562	0.273335	0.529249	NA
249	hsa-miR-200a	CTBP2	201219_at	0.316	-7780.34	1	Low Confidence	0.418824	0.00338949	0.013184	up	up	0.0272727	0.9352	0.961199	down	up	0.151886	0.376534	0.528944	NA
592	hsa-miR-200a	CTBP2	201220_x_at	0.012	-7780.34	1	Low Confidence	0.549434	6.34e-05	0.000916496	up	up	0.0727273	0.828224	0.961199	down	up	0.355319	0.0334515	0.295149	NA
600	hsa-miR-200a	CTBP2	210835_s_at	0.012	-7780.34	1	Low Confidence	0.556622	4.84e-05	0.000741827	up	up	0	1	0.961199	down	up	0.41673	0.0114605	0.295149	NA
609	hsa-miR-200a	CTBP2	210554_s_at	0.011	-7780.34	1	Low Confidence	0.545994	7.2e-05	0.000979672	up	up	-0.0545455	0.881472	0.961199	down	up	0.329874	0.0494399	0.295149	NA
534	hsa-miR-200a	CXADR	203917_at	0.047	-7780.34	1	Low Confidence	0.307165	0.0357129	0.0681792	up	up	0.1	0.765254	0.961199	down	up	0.0625645	0.716983	0.750052	NA
618	hsa-miR-200a	CXorf40B	214112_s_at	0.006	-7780.34	1	Low Confidence	-0.370604	0.0103369	0.0279325	up	up	0.2	0.5483	0.961199	down	up	-0.278064	0.100575	0.604129	NA
275	hsa-miR-200a	DIXDC1	214724_at	0.285	-7780.34	1	Low Confidence	-0.242677	0.100263	0.140636	up	down	-0.109091	0.75488	0.964084	down	up	-0.0242651	0.888286	0.855291	NA
597	hsa-miR-200a	DNAJC8	205545_x_at	0.012	-7780.34	1	Low Confidence	-0.234112	0.113222	0.155549	up	up	-0.145455	0.673423	0.96451	down	up	0.021512	0.900895	0.864359	NA
499	hsa-miR-200a	DZIP1	204556_s_at	0.079	-7780.34	1	Low Confidence	-0.479289	0.000653156	0.00461605	up	down	-0.4	0.225014	0.961199	down	up	-0.353089	0.0346572	0.423628	NA
548	hsa-miR-200a	FAP	209955_s_at	0.033	-7780.34	1	Low Confidence	-0.331013	0.0230448	0.0496713	up	down	-0.245455	0.468184	0.961199	down	down	-0.241864	0.155268	0.702408	NA
167	hsa-miR-200a	FBXO5	218875_s_at	0.433	-7780.34	1	Low Confidence	-0.462963	0.0010498	0.00632463	up	down	-0.0545455	0.881472	0.961199	down	down	-0.369616	0.0265099	0.423628	NA
203	hsa-miR-200a	FKBP1B	206857_s_at	0.371	-7780.34	1	Low Confidence	-0.144137	0.333743	0.372798	up	down	-0.872727	0.000948977	0.975216	down	down	0.191366	0.263547	0.950241	NA
519	hsa-miR-200a	GGCX	214005_at	0.062	-7780.34	1	Low Confidence	0.147169	0.323565	0.362674	up	up	-0.209091	0.539114	0.975216	down	up	-0.0941747	0.584844	0.948477	NA
204	hsa-miR-200a	GJA7	208460_at	0.371	-7780.34	1	Low Confidence	-0.217838	0.141309	0.185137	up	down	-0.118182	0.734252	0.96451	down	down	0.0486613	0.778073	0.877123	NA
598	hsa-miR-200a	GUCY2D	207884_at	0.012	-7780.34	1	Low Confidence	0.423139	0.00304294	0.0124254	up	down	-0.354545	0.286103	0.961199	down	down	0.423524	0.0100566	0.522003	NA
190	hsa-miR-200a	HLA-DPA1	213537_at	0.402	-7780.34	1	Low Confidence	-0.286816	0.050625	0.0861328	up	down	-0.254545	0.451197	0.961199	down	down	-0.131294	0.4453	0.802231	NA
412	hsa-miR-200a	HLA-DPA1	211990_at	0.14	-7780.34	1	Low Confidence	-0.361858	0.0124437	0.0314298	up	down	-0.2	0.557553	0.961199	down	down	-0.178774	0.296844	0.613065	NA
515	hsa-miR-200a	HRBL	206821_x_at	0.065	-7780.34	1	Low Confidence	0.217494	0.141953	0.18565	up	up	-0.0363636	0.924426	0.96451	down	down	0.0296446	0.86373	0.877266	NA
483	hsa-miR-200a	ICAM1	202638_s_at	0.093	-7780.34	1	Low Confidence	-0.0586576	0.695321	0.715771	up	down	0.0818182	0.807106	0.992492	down	down	0.115161	0.503617	0.981431	NA
271	hsa-miR-200a	IER3IP1	211406_at	0.293	-7780.34	1	Low Confidence	-0.290023	0.0479869	0.083579	up	down	0.163636	0.624119	0.961199	down	up	-0.207499	0.224623	0.795688	NA
202	hsa-miR-200a	IKBKB	209341_s_at	0.374	-7780.34	1	Low Confidence	-0.380283	0.00837011	0.0246981	up	up	0.318182	0.334142	0.961199	down	up	-0.341022	0.0418115	0.586064	NA
516	hsa-miR-200a	KLF5	209211_at	0.065	-7780.34	1	Low Confidence	0.377426	0.00891387	0.025493	up	up	0.309091	0.348654	0.961199	down	down	0.133392	0.437995	0.60255	NA
177	hsa-miR-200a	LCP2	205270_s_at	0.421	-7780.34	1	Low Confidence	-0.23842	0.106553	0.148608	up	down	0.681818	0.0242455	0.96451	down	down	-0.0969291	0.573859	0.855565	NA
291	hsa-miR-200a	LHFP	218656_s_at	0.264	-7780.34	1	Low Confidence	-0.450136	0.00149989	0.00793107	up	down	-0.518182	0.106918	0.961199	down	up	-0.232289	0.172795	0.456771	NA
503	hsa-miR-200a	LOC728411	213605_s_at	0.075	-7780.34	1	Low Confidence	-0.210258	0.15603	0.20155	up	down	0.136364	0.683442	0.967453	down	up	-0.106504	0.536421	0.889015	NA
726	hsa-miR-200a	LOX	213640_s_at	0.002	-7780.34	1	Low Confidence	-0.416667	0.00357544	0.0136163	up	down	-0.463636	0.154327	0.961199	down	down	-0.275441	0.10396	0.529249	NA
397	hsa-miR-200a	MAGED4	221261_x_at	0.157	-7780.34	1	Low Confidence	-0.279119	0.0574372	0.0935241	up	down	-0.254545	0.451197	0.961199	down	down	-0.142705	0.406385	0.826105	NA
604	hsa-miR-200a	MAK	220302_at	0.012	-7780.34	1	Low Confidence	-0.0271714	0.856136	0.867945	up	down	0.418182	0.197803	0.998907	down	down	0.16251	0.343656	0.995227	NA
485	hsa-miR-200a	MKL1	212748_at	0.093	-7780.34	1	Low Confidence	-0.198596	0.180825	0.226417	up	up	0.263636	0.426305	0.968222	down	up	0.015346	0.929216	0.905006	NA
259	hsa-miR-200a	MLANA	206426_at	0.305	-7780.34	1	Low Confidence	-0.156906	0.292218	0.33379	up	down	-0.154545	0.653539	0.975216	down	down	0.0405292	0.81445	0.937237	NA
588	hsa-miR-200a	MPHOSPH9	206205_at	0.013	-7780.34	1	Low Confidence	-0.208683	0.159223	0.204239	up	down	0.263636	0.426305	0.968222	down	down	-0.058892	0.73297	0.890736	NA
617	hsa-miR-200a	MPHOSPH9	221965_at	0.007	-7780.34	1	Low Confidence	-0.129826	0.384429	0.419222	up	up	0.172727	0.604792	0.986606	down	up	0.04145	0.81031	0.962794	NA
374	hsa-miR-200a	MYBL1	213906_at	0.179	-7780.34	1	Low Confidence	-0.25323	0.0859007	0.126274	up	down	-0.372727	0.260598	0.961199	down	up	0.102831	0.550641	0.830631	NA
725	hsa-miR-200a	MYH10	213067_at	0.002	-7780.34	1	Low Confidence	-0.179704	0.226784	0.272363	up	down	-0.227273	0.503067	0.968222	down	down	-0.016133	0.925596	0.915826	NA
286	hsa-miR-200a	NPC1	202679_at	0.267	-7780.34	1	Low Confidence	-0.204543	0.167848	0.213072	up	up	-0.372727	0.260598	0.968222	down	up	0.175102	0.30704	0.901421	NA
168	hsa-miR-200a	NR3C1	201866_s_at	0.432	-7780.34	1	Low Confidence	-0.530484	0.000125292	0.00158775	up	up	-0.172727	0.614426	0.961199	down	up	-0.310462	0.0653489	0.319941	NA
502	hsa-miR-200a	OGFOD1	221090_s_at	0.078	-7780.34	1	Low Confidence	-0.351012	0.0155569	0.0371243	up	up	0.245455	0.459652	0.961199	down	up	-0.114111	0.507539	0.637333	NA
529	hsa-miR-200a	OSTF1	204479_at	0.055	-7780.34	1	Low Confidence	0.121338	0.416526	0.452081	up	up	-0.254545	0.451197	0.990527	down	up	-0.19294	0.259566	0.965963	NA
370	hsa-miR-200a	PDLIM1	208690_s_at	0.181	-7780.34	1	Low Confidence	0.378942	0.00862167	0.0250673	up	up	0.372727	0.254445	0.961199	down	up	0.334596	0.0460832	0.589742	NA
345	hsa-miR-200a	PIP5K2A	205570_at	0.206	-7780.34	1	Low Confidence	0.0285125	0.849116	0.862017	up	down	-0.109091	0.75488	0.998907	down	down	0.272556	0.107784	0.995227	NA
191	hsa-miR-200a	PIP5K3	213111_at	0.401	-7780.34	1	Low Confidence	-0.374802	0.00943981	0.0265834	up	down	0.336364	0.306163	0.961199	down	down	-0.123817	0.471857	0.604129	NA
279	hsa-miR-200a	POF1B	219756_s_at	0.28	-7780.34	1	Low Confidence	0.522029	0.000167611	0.00192491	up	down	0.181818	0.585707	0.961199	down	down	0.571868	0.000268825	0.350382	NA
193	hsa-miR-200a	POT1	204353_s_at	0.4	-7780.34	1	Low Confidence	-0.217896	0.1412	0.185137	up	down	0.4	0.219395	0.96451	down	up	-0.0814519	0.636748	0.877123	NA
327	hsa-miR-200a	POT1	204354_at	0.222	-7780.34	1	Low Confidence	-0.17469	0.240226	0.286169	up	up	0.363636	0.266841	0.968222	down	up	-0.0696473	0.686487	0.915826	NA
242	hsa-miR-200a	PRPF4B	202127_at	0.326	-7780.34	1	Low Confidence	-0.287166	0.0503316	0.0858324	up	down	0.281818	0.394244	0.961199	down	down	-0.225337	0.186376	0.802231	NA
525	hsa-miR-200a	PTPN13	204201_s_at	0.056	-7780.34	1	Low Confidence	0.136848	0.359013	0.397402	up	down	0.118182	0.724	0.975216	down	down	0.306264	0.0692679	0.950241	NA
238	hsa-miR-200a	PTPRU	211320_s_at	0.33	-7780.34	1	Low Confidence	0.385589	0.007436	0.0225845	up	up	-0.218182	0.520949	0.961199	down	up	0.268883	0.112802	0.574598	NA
434	hsa-miR-200a	RASSF3	212870_at	0.122	-7780.34	1	Low Confidence	-0.490718	0.000461912	0.00346995	up	down	-0.618182	0.0478169	0.961199	down	down	-0.365681	0.0282898	0.405831	NA
427	hsa-miR-200a	RBMS1	203748_x_at	0.127	-7780.34	1	Low Confidence	-0.139122	0.351007	0.390303	up	up	-0.163636	0.63387	0.975216	down	up	0.235174	0.167371	0.950241	NA
428	hsa-miR-200a	RBMS1	207266_x_at	0.127	-7780.34	1	Low Confidence	-0.15195	0.307918	0.34872	up	up	-0.172727	0.614426	0.975216	down	up	0.218648	0.200139	0.937854	NA
429	hsa-miR-200a	RBMS1	209868_s_at	0.127	-7780.34	1	Low Confidence	-0.134574	0.36713	0.403523	up	up	-0.218182	0.520949	0.979475	down	up	0.156739	0.361292	0.954236	NA
501	hsa-miR-200a	RBMS1	215127_s_at	0.078	-7780.34	1	Low Confidence	-0.205418	0.165998	0.211821	up	up	0.0909091	0.786112	0.968222	down	up	0.0745003	0.665867	0.896222	NA
719	hsa-miR-200a	RDX	212397_at	0.004	-7780.34	1	Low Confidence	-0.372994	0.0098175	0.0270206	up	up	-0.145455	0.673423	0.961199	down	up	-0.261013	0.124146	0.604129	NA
307	hsa-miR-200a	RFTN1	212646_at	0.242	-7780.34	1	Low Confidence	-0.362451	0.0122899	0.031272	up	down	-0.590909	0.0607283	0.961199	down	up	-0.0254455	0.882888	0.613027	NA
269	hsa-miR-200a	RWDD3	205087_at	0.295	-7780.34	1	Low Confidence	-0.158889	0.286086	0.329601	up	down	-0.172727	0.614426	0.968222	down	down	0.00367255	0.98304	0.934847	NA
278	hsa-miR-200a	S100PBP	218370_s_at	0.281	-7780.34	1	Low Confidence	-0.263259	0.0737918	0.112994	up	down	0.409091	0.208422	0.961199	down	down	-0.159887	0.351606	0.828158	NA
449	hsa-miR-200a	SEC23A	212887_at	0.115	-7780.34	1	Low Confidence	-0.343432	0.0181062	0.0417181	up	up	0.109091	0.744546	0.961199	down	up	-0.250914	0.139922	0.650258	NA
400	hsa-miR-200a	SLC27A2	205768_s_at	0.155	-7780.34	1	Low Confidence	0.409145	0.0042957	0.0152529	up	down	0.436364	0.177616	0.961199	down	down	0.142967	0.405513	0.538134	NA
453	hsa-miR-200a	SLC39A9	216009_at	0.112	-7780.34	1	Low Confidence	0.0260935	0.861787	0.87247	up	down	0.290909	0.378709	0.998907	down	down	0.39598	0.0168177	0.995227	NA
496	hsa-miR-200a	SLMO2	217851_s_at	0.081	-7780.34	1	Low Confidence	0.156148	0.294585	0.335295	up	up	0.445455	0.168043	0.975216	down	down	-0.138508	0.420467	0.937237	NA
282	hsa-miR-200a	SOX5	207336_at	0.271	-7780.34	1	Low Confidence	-0.387222	0.00716738	0.021859	up	down	-0.145455	0.673423	0.961199	down	down	-0.253012	0.136528	0.568407	NA
595	hsa-miR-200a	TFIP11	202751_at	0.012	-7780.34	1	Low Confidence	-0.217838	0.141309	0.185137	up	down	0.363636	0.266841	0.96451	down	down	0.0765989	0.657023	0.877123	NA
602	hsa-miR-200a	TIAL1	217500_at	0.012	-7780.34	1	Low Confidence	0.0996479	0.505144	0.538088	up	down	0.318182	0.334142	0.991515	down	down	-0.206712	0.226425	0.970708	NA
594	hsa-miR-200a	TIMP1	201666_at	0.012	-7780.34	1	Low Confidence	-0.245359	0.0964487	0.137349	up	up	0.0545455	0.870777	0.961199	down	up	0.0793533	0.645485	0.850818	NA
407	hsa-miR-200a	TNFAIP6	206026_s_at	0.147	-7780.34	1	Low Confidence	-0.282326	0.0545144	0.0900406	up	down	-0.245455	0.468184	0.961199	down	down	-0.0382994	0.824495	0.817696	NA
431	hsa-miR-200a	TNFAIP6	206025_s_at	0.126	-7780.34	1	Low Confidence	-0.197896	0.182398	0.227998	up	down	-0.581818	0.0655332	0.968222	down	down	0.0414473	0.810322	0.905006	NA
484	hsa-miR-200a	TSPAN4	209264_s_at	0.093	-7780.34	1	Low Confidence	-0.167518	0.260379	0.304258	up	up	-0.136364	0.693511	0.968222	down	up	0.157002	0.360479	0.934603	NA
500	hsa-miR-200a	TTK	204822_at	0.078	-7780.34	1	Low Confidence	-0.387571	0.00711093	0.0217772	up	up	-0.163636	0.63387	0.961199	down	up	-0.306264	0.0692679	0.564125	NA
569	hsa-miR-200a	UPK3B	206658_at	0.018	-7780.34	1	Low Confidence	0.57025	2.86e-05	0.000571007	up	up	0.490909	0.125255	0.961199	down	down	0.357942	0.0320772	0.268579	NA
450	hsa-miR-200a	VCAM1	203868_s_at	0.113	-7780.34	1	Low Confidence	-0.226409	0.125934	0.168908	up	down	-0.0727273	0.838825	0.96451	down	down	0.0869607	0.614045	0.869723	NA
590	hsa-miR-200a	WDR1	200609_s_at	0.012	-7780.34	1	Low Confidence	-0.250956	0.0888508	0.129574	up	up	0.263636	0.426305	0.961199	down	up	-0.107684	0.531888	0.833415	NA
303	hsa-miR-200a	YY1	213494_s_at	0.249	-7780.34	1	Low Confidence	0.295737	0.0435633	0.0780704	up	up	0.609091	0.0498177	0.961199	down	up	0.0755496	0.661439	0.781375	NA
596	hsa-miR-200a	ZEB2	203603_s_at	0.012	-7780.34	1	Low Confidence	-0.576139	2.26e-05	0.000535471	up	down	-0.354545	0.286103	0.961199	down	down	-0.381945	0.0215209	0.264731	NA
256	hsa-miR-200a	ZNF19	213934_s_at	0.308	-7780.34	1	Low Confidence	-0.408329	0.00438104	0.015261	up	down	-0.145455	0.673423	0.961199	down	down	-0.29564	0.0800131	0.557774	NA
651	hsa-miR-200b	ABI2	216113_at	0.005	-7780.34	1	Low Confidence	-0.183658	0.216558	0.263091	up	down	-0.1959	0.563744	0.968222	up	down	0.0410018	0.812324	0.910423	NA
463	hsa-miR-200b	ADAMTS2	214535_s_at	0.105	-7780.34	1	Low Confidence	-0.174381	0.241072	0.286712	up	down	0.0956722	0.779617	0.968222	up	down	-0.0919277	0.593873	0.919362	NA
176	hsa-miR-200b	ANK3	206385_s_at	0.422	-7780.34	1	Low Confidence	0.490336	0.000467382	0.00346995	up	up	-0.209568	0.536272	0.961199	up	down	0.287535	0.0890472	0.423274	NA
292	hsa-miR-200b	APOLD1	221031_s_at	0.263	-7780.34	1	Low Confidence	-0.434658	0.00226592	0.0104745	up	down	-0.182233	0.591757	0.961199	up	up	-0.249537	0.142182	0.495131	NA
507	hsa-miR-200b	ASCC3	212815_at	0.07	-7780.34	1	Low Confidence	-0.279036	0.0575141	0.0935241	up	up	-0.14123	0.678724	0.961199	up	up	-0.167272	0.329509	0.826105	NA
636	hsa-miR-200b	ATP2A2	209186_at	0.005	-7780.34	1	Low Confidence	0.100674	0.500746	0.534178	up	up	0.255126	0.448968	0.991515	up	up	-0.287927	0.0885932	0.970708	NA
456	hsa-miR-200b	ATP2C1	209934_s_at	0.111	-7780.34	1	Low Confidence	-0.312323	0.0325731	0.0638432	up	down	-0.0637815	0.852206	0.961199	up	up	-0.155259	0.365903	0.743681	NA
574	hsa-miR-200b	ATP5B	201322_at	0.017	-7780.34	1	Low Confidence	0.294225	0.0447001	0.078755	up	up	-0.0728931	0.831337	0.961199	up	up	0.0865739	0.615628	0.783919	NA
389	hsa-miR-200b	BASP1	202391_at	0.168	-7780.34	1	Low Confidence	-0.279851	0.0567591	0.0929131	up	down	-0.441915	0.173559	0.961199	up	up	-0.0385208	0.823496	0.824407	NA
458	hsa-miR-200b	BCHE	205433_at	0.109	-7780.34	1	Low Confidence	-0.312381	0.032539	0.0638432	up	down	-0.41458	0.204877	0.961199	up	down	-0.0736466	0.669477	0.740799	NA
578	hsa-miR-200b	BLZF1	210462_at	0.017	-7780.34	1	Low Confidence	-0.421028	0.00320841	0.0128162	up	down	-0.191344	0.573023	0.961199	up	down	-0.40806	0.0134904	0.528944	NA
655	hsa-miR-200b	C20orf29	219706_at	0.005	-7780.34	1	Low Confidence	-0.0897339	0.548619	0.580731	up	up	0.309796	0.353875	0.991515	up	up	0.288841	0.087541	0.970708	NA
589	hsa-miR-200b	C3orf63	209285_s_at	0.013	-7780.34	1	Low Confidence	-0.609225	5.51e-06	0.00020237	up	down	0.00455582	0.989393	0.742517	up	up	-0.223943	0.189187	0.197984	NA
562	hsa-miR-200b	CASD1	219342_at	0.02	-7780.34	1	Low Confidence	-0.299229	0.0410274	0.0751999	up	down	0.0227791	0.946998	0.961199	up	down	0.0233737	0.892366	0.775326	NA
469	hsa-miR-200b	CC2D1A	58994_at	0.102	-7780.34	1	Low Confidence	0.149847	0.314738	0.354804	up	up	-0.323463	0.33189	0.975216	up	down	-0.205531	0.229148	0.94817	NA
509	hsa-miR-200b	CC2D1A	221888_at	0.068	-7780.34	1	Low Confidence	0.243364	0.0992747	0.140052	up	up	-0.123007	0.718612	0.964084	up	up	-0.107075	0.534227	0.854904	NA
398	hsa-miR-200b	CCNU	210021_s_at	0.156	-7780.34	1	Low Confidence	0.398798	0.00549272	0.0178635	up	up	0.523919	0.0980833	0.961199	up	down	0.0698598	0.68558	0.561059	NA
660	hsa-miR-200b	CHCHD8	220647_s_at	0.005	-7780.34	1	Low Confidence	0.251453	0.0882002	0.128881	up	up	0.241458	0.474435	0.961199	up	up	0.0711656	0.680011	0.833332	NA
296	hsa-miR-200b	CHRDL1	209763_at	0.258	-7780.34	1	Low Confidence	-0.28794	0.0496871	0.0849535	up	down	0.314352	0.346464	0.961199	up	down	-0.0957145	0.578692	0.802231	NA
482	hsa-miR-200b	CHST7	206756_at	0.094	-7780.34	1	Low Confidence	-0.148625	0.318746	0.358772	up	down	-0.309796	0.353875	0.975216	up	down	0.0788698	0.647505	0.94817	NA
630	hsa-miR-200b	CKS2	204170_s_at	0.005	-7780.34	1	Low Confidence	0.0534214	0.721368	0.739478	up	up	0.432803	0.183649	0.992492	up	up	0.384555	0.0205718	0.984784	NA
612	hsa-miR-200b	CLASP2	212309_at	0.009	-7780.34	1	Low Confidence	-0.316164	0.0303864	0.0606903	up	up	-0.191344	0.573023	0.961199	up	up	-0.115171	0.50358	0.740799	NA
624	hsa-miR-200b	COPS8	202141_s_at	0.005	-7780.34	1	Low Confidence	-0.482072	0.000600977	0.00428853	up	up	0.00911164	0.978788	0.961199	up	up	-0.255804	0.132108	0.423628	NA
625	hsa-miR-200b	COPS8	202142_at	0.005	-7780.34	1	Low Confidence	-0.492387	0.000438675	0.00341388	up	up	0.123007	0.718612	0.961199	up	up	-0.278543	0.0999664	0.403465	NA
626	hsa-miR-200b	COPS8	202143_s_at	0.005	-7780.34	1	Low Confidence	-0.406189	0.00461187	0.0157662	up	up	0.050114	0.883665	0.961199	up	up	-0.272649	0.107658	0.559179	NA
646	hsa-miR-200b	COPS8	214260_at	0.005	-7780.34	1	Low Confidence	-0.419806	0.00330776	0.0131237	up	down	-0.0865606	0.800221	0.961199	up	down	-0.329059	0.0500382	0.528944	NA
582	hsa-miR-200b	COQ4	218328_at	0.017	-7780.34	1	Low Confidence	0.231143	0.118	0.160315	up	up	0.460138	0.154418	0.96451	up	up	-0.0620251	0.719324	0.869723	NA
572	hsa-miR-200b	COX7C	201134_x_at	0.017	-7780.34	1	Low Confidence	0.298648	0.0414414	0.0757697	up	up	0.323463	0.33189	0.961199	up	up	0.136455	0.427452	0.77958	NA
580	hsa-miR-200b	COX7C	217491_x_at	0.017	-7780.34	1	Low Confidence	0.350381	0.0157568	0.0374048	up	up	0.382689	0.245393	0.961199	up	up	0.105769	0.539253	0.641196	NA
544	hsa-miR-200b	CRSP7	221988_at	0.037	-7780.34	1	Low Confidence	-0.373542	0.00970171	0.0270183	up	down	-0.268793	0.424158	0.961199	up	up	-0.221332	0.194535	0.604129	NA
531	hsa-miR-200b	CSF1	209716_at	0.049	-7780.34	1	Low Confidence	-0.251918	0.0875934	0.128505	up	down	-0.41458	0.204877	0.961199	up	up	0.0532763	0.757629	0.830631	NA
264	hsa-miR-200b	CTBP2	201218_at	0.298	-7780.34	1	Low Confidence	0.46572	0.000970546	0.0059446	up	up	0.378133	0.251531	0.961199	up	up	0.200831	0.240207	0.423628	NA
308	hsa-miR-200b	CTBP2	201219_at	0.242	-7780.34	1	Low Confidence	0.45897	0.00117487	0.00662972	up	up	0.1959	0.563744	0.961199	up	up	0.166749	0.331043	0.44839	NA
573	hsa-miR-200b	CTBP2	201220_x_at	0.017	-7780.34	1	Low Confidence	0.578964	2.01e-05	0.000510587	up	up	0.464694	0.149849	0.809835	up	up	0.348777	0.0370897	0.263987	NA
579	hsa-miR-200b	CTBP2	210835_s_at	0.017	-7780.34	1	Low Confidence	0.587215	1.43e-05	0.000456985	up	up	0.309796	0.353875	0.742517	up	up	0.414811	0.0118859	0.203347	NA
619	hsa-miR-200b	CXorf40B	214112_s_at	0.006	-7780.34	1	Low Confidence	-0.396645	0.00577548	0.0186183	up	up	0.373577	0.257755	0.961199	up	up	-0.306991	0.0685762	0.561059	NA
645	hsa-miR-200b	DHRS1	213279_at	0.005	-7780.34	1	Low Confidence	0.382388	0.00798813	0.0237704	up	up	0.587701	0.0572538	0.961199	up	up	0.106291	0.53724	0.586064	NA
310	hsa-miR-200b	DIXDC1	214724_at	0.241	-7780.34	1	Low Confidence	-0.29533	0.0438664	0.0780704	up	down	-0.246014	0.465874	0.961199	up	up	-0.0450498	0.794176	0.781375	NA
605	hsa-miR-200b	DNAJC8	205545_x_at	0.012	-7780.34	1	Low Confidence	-0.270082	0.0663549	0.103746	up	up	0.177677	0.60121	0.961199	up	up	-0.0574585	0.739241	0.827454	NA
243	hsa-miR-200b	DOCK4	205003_at	0.326	-7780.34	1	Low Confidence	-0.47055	0.000844502	0.00550549	up	down	-0.209568	0.536272	0.961199	up	down	-0.190254	0.266385	0.423628	NA
250	hsa-miR-200b	DUSP1	201041_s_at	0.315	-7780.34	1	Low Confidence	-0.230445	0.119146	0.161573	up	up	-0.400912	0.221716	0.96451	up	up	0.116215	0.499691	0.869723	NA
200	hsa-miR-200b	EFNA1	202023_at	0.387	-7780.34	1	Low Confidence	0.492198	0.00044125	0.00341388	up	up	0.0364466	0.915276	0.961199	up	up	0.152125	0.375776	0.405831	NA
555	hsa-miR-200b	EIF4A1	214805_at	0.025	-7780.34	1	Low Confidence	-0.248776	0.0917531	0.132492	up	up	-0.0546698	0.87316	0.961199	up	up	0.117652	0.494369	0.842026	NA
244	hsa-miR-200b	EIF5B	201025_at	0.324	-7780.34	1	Low Confidence	-0.275196	0.0611828	0.0976238	up	up	-0.150342	0.659047	0.961199	up	up	-0.0479225	0.78136	0.826105	NA
647	hsa-miR-200b	EIF5B	214314_s_at	0.005	-7780.34	1	Low Confidence	-0.00494642	0.973676	0.975989	up	down	-0.255126	0.448968	1	up	down	0.258808	0.127472	0.997286	NA
637	hsa-miR-200b	EWSR1	209214_s_at	0.005	-7780.34	1	Low Confidence	0.142632	0.338868	0.377949	up	up	0.0592257	0.862673	0.975216	up	up	-0.137761	0.423001	0.950241	NA
640	hsa-miR-200b	EWSR1	210011_s_at	0.005	-7780.34	1	Low Confidence	0.281131	0.0555888	0.0914044	up	up	-0.0182233	0.957589	0.961199	up	up	0.0334282	0.846532	0.821639	NA
623	hsa-miR-200b	FAM127A	201828_x_at	0.005	-7780.34	1	Low Confidence	-0.566278	3.34e-05	0.00061392	up	up	-0.701596	0.0161216	0.961199	up	up	-0.372542	0.0252471	0.281974	NA
627	hsa-miR-200b	FEZ2	202305_s_at	0.005	-7780.34	1	Low Confidence	-0.399671	0.00538157	0.0176583	up	up	-0.296128	0.376592	0.961199	up	up	-0.156042	0.363459	0.561059	NA
649	hsa-miR-200b	FEZ2	215000_s_at	0.005	-7780.34	1	Low Confidence	-0.500636	0.00033858	0.00291343	up	up	-0.236903	0.483065	0.961199	up	up	-0.21415	0.209783	0.399945	NA
614	hsa-miR-200b	FHOD1	218530_at	0.008	-7780.34	1	Low Confidence	-0.248485	0.0921459	0.132799	up	up	-0.487473	0.128276	0.961199	up	up	-0.00522316	0.975881	0.842863	NA
309	hsa-miR-200b	FKBP1B	206857_s_at	0.242	-7780.34	1	Low Confidence	-0.136929	0.358729	0.397402	up	down	-0.514808	0.105143	0.975216	up	down	0.150035	0.382445	0.950241	NA
260	hsa-miR-200b	FN1	210495_x_at	0.302	-7780.34	1	Low Confidence	-0.341885	0.018668	0.0424797	up	up	-0.697041	0.017133	0.961199	up	up	0.0626779	0.716491	0.669265	NA
402	hsa-miR-200b	FN1	212464_s_at	0.152	-7780.34	1	Low Confidence	-0.304874	0.0371853	0.0702602	up	down	-0.473805	0.140965	0.961199	up	up	0.0741689	0.667268	0.760032	NA
403	hsa-miR-200b	FN1	214701_s_at	0.152	-7780.34	1	Low Confidence	-0.137224	0.357685	0.397127	up	down	-0.0136675	0.968186	0.975216	up	down	0.124572	0.469137	0.950241	NA
422	hsa-miR-200b	FN1	211719_x_at	0.131	-7780.34	1	Low Confidence	-0.296203	0.0432173	0.0780704	up	down	-0.578589	0.0622073	0.961199	up	up	0.0617639	0.720458	0.780664	NA
494	hsa-miR-200b	FN1	216442_x_at	0.083	-7780.34	1	Low Confidence	-0.29952	0.0408218	0.0750854	up	up	-0.615036	0.0440185	0.961199	up	up	0.0518399	0.763976	0.774545	NA
546	hsa-miR-200b	FN1	214702_at	0.036	-7780.34	1	Low Confidence	-0.211881	0.152785	0.197706	up	down	0.0683373	0.84176	0.967453	up	down	0.078478	0.649143	0.888324	NA
348	hsa-miR-200b	GEM	204472_at	0.202	-7780.34	1	Low Confidence	-0.233471	0.114242	0.156656	up	down	0.423691	0.194089	0.96451	up	down	-0.121569	0.480002	0.867995	NA
331	hsa-miR-200b	GJA7	208460_at	0.218	-7780.34	1	Low Confidence	-0.24447	0.0977007	0.138362	up	down	-0.050114	0.883665	0.961199	up	down	0.0343423	0.842388	0.850818	NA
620	hsa-miR-200b	GNAI3	201180_s_at	0.005	-7780.34	1	Low Confidence	-0.271122	0.065276	0.102957	up	up	0.0318907	0.92584	0.961199	up	up	-0.0838318	0.626899	0.826105	NA
633	hsa-miR-200b	GOT1	208813_at	0.005	-7780.34	1	Low Confidence	0.274206	0.0621575	0.0988869	up	up	0.296128	0.376592	0.961199	up	up	-0.0782169	0.650236	0.826105	NA
606	hsa-miR-200b	GUCY2D	207884_at	0.012	-7780.34	1	Low Confidence	0.421493	0.00317126	0.012737	up	down	-0.236903	0.483065	0.961199	up	down	0.388081	0.0193453	0.528944	NA
268	hsa-miR-200b	HCCS	203745_at	0.296	-7780.34	1	Low Confidence	-0.415267	0.00370087	0.0138783	up	up	-0.227791	0.500534	0.961199	up	up	-0.331149	0.048515	0.536066	NA
557	hsa-miR-200b	HFE	211327_x_at	0.022	-7780.34	1	Low Confidence	0.295214	0.0439536	0.0780704	up	down	0.16401	0.629895	0.961199	up	down	-0.0163224	0.924725	0.783919	NA
641	hsa-miR-200b	HFE	211326_x_at	0.005	-7780.34	1	Low Confidence	0.118831	0.426294	0.460774	up	up	0.0865606	0.800221	0.990527	up	up	-0.212844	0.212642	0.966482	NA
642	hsa-miR-200b	HFE	211328_x_at	0.005	-7780.34	1	Low Confidence	0.411775	0.00403061	0.0148125	up	up	-0.104784	0.759141	0.961199	up	up	0.231908	0.173519	0.537263	NA
643	hsa-miR-200b	HFE	211331_x_at	0.005	-7780.34	1	Low Confidence	0.414859	0.00373808	0.0139466	up	up	-0.0227791	0.946998	0.961199	up	up	0.168186	0.326835	0.537117	NA
648	hsa-miR-200b	HFE	214647_s_at	0.005	-7780.34	1	Low Confidence	0.283808	0.0532045	0.0890782	up	down	0.173121	0.610718	0.961199	up	down	0.121439	0.480478	0.811505	NA
233	hsa-miR-200b	HLA-DPA1	213537_at	0.336	-7780.34	1	Low Confidence	-0.229398	0.120881	0.163623	up	down	0.35991	0.276948	0.96451	up	down	-0.0906219	0.599148	0.869723	NA
508	hsa-miR-200b	HLA-DPA1	211990_at	0.069	-7780.34	1	Low Confidence	-0.318841	0.0289356	0.0585886	up	down	0.10934	0.748953	0.961199	up	down	-0.13528	0.431481	0.738842	NA
261	hsa-miR-200b	HS3ST3A1	219985_at	0.3	-7780.34	1	Low Confidence	-0.294108	0.0447886	0.078755	up	down	-0.341687	0.303741	0.961199	up	down	-0.0301638	0.861366	0.783919	NA
611	hsa-miR-200b	IKBKB	209341_s_at	0.009	-7780.34	1	Low Confidence	-0.406596	0.00456714	0.0157598	up	up	0.0728931	0.831337	0.961199	up	up	-0.324489	0.0535039	0.558239	NA
339	hsa-miR-200b	ITPR1	203710_at	0.211	-7780.34	1	Low Confidence	-0.504942	0.000294987	0.00271019	up	down	-0.191344	0.573023	0.961199	up	down	-0.301246	0.0741931	0.378024	NA
565	hsa-miR-200b	JAG2	209784_s_at	0.019	-7780.34	1	Low Confidence	0.342991	0.0182651	0.041822	up	up	-0.615036	0.0440185	0.961199	up	up	0.24575	0.148535	0.659137	NA
662	hsa-miR-200b	JAG2	32137_at	0.005	-7780.34	1	Low Confidence	0.363184	0.0121024	0.0312114	up	up	-0.528475	0.0946727	0.961199	up	up	0.268209	0.113742	0.613027	NA
214	hsa-miR-200b	JUN	213281_at	0.363	-7780.34	1	Low Confidence	-0.213976	0.148673	0.193406	up	down	0.14123	0.678724	0.967453	up	down	0.00117521	0.994573	0.887284	NA
272	hsa-miR-200b	JUN	201466_s_at	0.29	-7780.34	1	Low Confidence	-0.209263	0.158042	0.203434	up	down	-0.0182233	0.957589	0.968222	up	down	-0.022329	0.89715	0.890736	NA
457	hsa-miR-200b	JUN	201465_s_at	0.11	-7780.34	1	Low Confidence	-0.152001	0.307754	0.34872	up	down	0.0455582	0.894187	0.975216	up	down	-0.00143637	0.993366	0.937854	NA
459	hsa-miR-200b	JUN	201464_x_at	0.108	-7780.34	1	Low Confidence	-0.201058	0.17537	0.220337	up	up	0.309796	0.353875	0.968222	up	up	0.0229819	0.89416	0.903646	NA
418	hsa-miR-200b	KDELC1	219479_at	0.134	-7780.34	1	Low Confidence	-0.260298	0.0772177	0.116647	up	down	-0.287017	0.392136	0.961199	up	down	0.125878	0.464454	0.828158	NA
526	hsa-miR-200b	LAMA4	202202_s_at	0.056	-7780.34	1	Low Confidence	-0.429524	0.00258738	0.0111043	up	down	0.323463	0.33189	0.961199	up	down	-0.233475	0.170549	0.49975	NA
567	hsa-miR-200b	LIMK2	217475_s_at	0.019	-7780.34	1	Low Confidence	0.328733	0.0240641	0.0511188	up	down	-0.318907	0.339136	0.961199	up	down	0.0133191	0.938546	0.704359	NA
558	hsa-miR-200b	LPIN1	212276_at	0.022	-7780.34	1	Low Confidence	-0.231667	0.117147	0.15945	up	up	0.0546698	0.87316	0.96451	up	up	0.0314696	0.855427	0.867995	NA
583	hsa-miR-200b	MAK	220302_at	0.017	-7780.34	1	Low Confidence	-0.0520247	0.72837	0.744578	up	down	-0.150342	0.659047	0.995034	up	down	0.213627	0.210923	0.985873	NA
273	hsa-miR-200b	MAPK13	210059_s_at	0.29	-7780.34	1	Low Confidence	0.723109	9.43e-09	2.42e-06	up	up	0.328019	0.324727	0.348749	up	down	0.507561	0.00157892	0.0386091	NA
359	hsa-miR-200b	MLANA	206426_at	0.189	-7780.34	1	Low Confidence	-0.13623	0.361208	0.398631	up	down	0.209568	0.536272	0.975216	up	down	0.0509258	0.768022	0.953215	NA
175	hsa-miR-200b	MPDZ	205079_s_at	0.422	-7780.34	1	Low Confidence	-0.515243	0.000210555	0.00234482	up	down	-0.1959	0.563744	0.961199	up	up	-0.466428	0.00413844	0.350382	NA
728	hsa-miR-200b	MPHOSPH9	221965_at	0.002	-7780.34	1	Low Confidence	-0.107282	0.472905	0.507267	up	up	0.264238	0.432354	0.990527	up	up	0.10336	0.548584	0.970708	NA
489	hsa-miR-200b	MREG	219648_at	0.091	-7780.34	1	Low Confidence	0.249125	0.0912835	0.132074	up	up	-0.35991	0.276948	0.961199	up	down	0.00378679	0.982513	0.83728	NA
561	hsa-miR-200b	MTCP1	210212_x_at	0.02	-7780.34	1	Low Confidence	-0.346657	0.0169816	0.0398769	up	up	-0.205012	0.545367	0.961199	up	up	-0.217675	0.202197	0.646276	NA
653	hsa-miR-200b	MTCP1	216862_s_at	0.005	-7780.34	1	Low Confidence	-0.362427	0.0122961	0.031272	up	up	-0.145786	0.668862	0.961199	up	up	-0.232561	0.172277	0.613065	NA
411	hsa-miR-200b	MTMR11	205076_s_at	0.143	-7780.34	1	Low Confidence	0.452103	0.00142129	0.00762515	up	up	0.533031	0.091341	0.961199	up	up	0.228905	0.179314	0.456771	NA
505	hsa-miR-200b	MYBL1	213906_at	0.072	-7780.34	1	Low Confidence	-0.259309	0.0783897	0.118066	up	down	-0.674261	0.0228823	0.961199	up	up	0.152255	0.375362	0.828158	NA
460	hsa-miR-200b	MYH10	213067_at	0.107	-7780.34	1	Low Confidence	-0.232016	0.11658	0.15925	up	down	-0.742599	0.00884999	0.96451	up	down	-0.0172364	0.920522	0.867995	NA
387	hsa-miR-200b	NDN	209550_at	0.169	-7780.34	1	Low Confidence	-0.118365	0.428122	0.46207	up	down	0.41458	0.204877	0.990527	up	down	0.0279439	0.871481	0.96687	NA
585	hsa-miR-200b	NOC3L	218889_at	0.016	-7780.34	1	Low Confidence	-0.235566	0.110937	0.153557	up	up	-0.14123	0.678724	0.96451	up	up	0.054582	0.751873	0.855565	NA
510	hsa-miR-200b	NOVA1	205794_s_at	0.067	-7780.34	1	Low Confidence	-0.297609	0.0421888	0.0767544	up	down	0.0683373	0.84176	0.961199	up	down	-0.142331	0.407627	0.780664	NA
194	hsa-miR-200b	NPC1	202679_at	0.4	-7780.34	1	Low Confidence	-0.112778	0.450391	0.484682	up	up	0.100228	0.769362	0.990527	up	up	0.227469	0.182134	0.967514	NA
564	hsa-miR-200b	NSMAF	203269_at	0.019	-7780.34	1	Low Confidence	-0.311043	0.0333303	0.0648089	up	up	-0.264238	0.432354	0.961199	up	up	0.0056149	0.974073	0.743681	NA
384	hsa-miR-200b	OSTF1	204479_at	0.171	-7780.34	1	Low Confidence	0.158693	0.286687	0.329758	up	up	0.337131	0.310652	0.968222	up	up	-0.219503	0.19834	0.934847	NA
650	hsa-miR-200b	OXNAD1	215262_at	0.005	-7780.34	1	Low Confidence	-0.282994	0.0539213	0.0897984	up	down	0.0364466	0.915276	0.961199	up	down	-0.168316	0.326454	0.814391	NA
245	hsa-miR-200b	PCTK2	221918_at	0.322	-7780.34	1	Low Confidence	-0.299462	0.0408628	0.0750854	up	up	0.0820048	0.810566	0.961199	up	up	-0.0391737	0.820553	0.775326	NA
566	hsa-miR-200b	PDCD10	210907_s_at	0.019	-7780.34	1	Low Confidence	0.170099	0.253001	0.298484	up	up	-0.14123	0.678724	0.968222	up	up	-0.137891	0.422557	0.922984	NA
352	hsa-miR-200b	PDLIM1	208690_s_at	0.2	-7780.34	1	Low Confidence	0.40549	0.00468945	0.0159572	up	up	0.437359	0.178561	0.961199	up	up	0.355306	0.0334587	0.559179	NA
280	hsa-miR-200b	PERP	217744_s_at	0.273	-7780.34	1	Low Confidence	0.506339	0.00028198	0.00265712	up	up	0.601368	0.0503382	0.961199	up	up	0.204095	0.232489	0.367705	NA
556	hsa-miR-200b	PIN1	202927_at	0.022	-7780.34	1	Low Confidence	-0.259076	0.0786674	0.118242	up	up	-0.0318907	0.92584	0.961199	up	up	0.047139	0.78485	0.828158	NA
232	hsa-miR-200b	PKP3	209872_s_at	0.337	-7780.34	1	Low Confidence	0.655779	5.64e-07	3.77e-05	up	up	0.346242	0.296915	0.742517	up	down	0.442924	0.00682445	0.136592	NA
639	hsa-miR-200b	PKP3	209873_s_at	0.005	-7780.34	1	Low Confidence	0.722469	9.86e-09	2.42e-06	up	up	0.341687	0.303741	0.349688	up	up	0.534852	0.000777445	0.0658622	NA
629	hsa-miR-200b	PMM1	203467_at	0.005	-7780.34	1	Low Confidence	-0.57425	2.44e-05	0.000544776	up	up	-0.432803	0.183649	0.961199	up	up	-0.484709	0.0027363	0.264731	NA
656	hsa-miR-200b	POF1B	219756_s_at	0.005	-7780.34	1	Low Confidence	0.578673	2.04e-05	0.000510587	up	down	0.560366	0.0729686	0.810085	up	down	0.601317	0.000105059	0.264731	NA
547	hsa-miR-200b	POT1	204353_s_at	0.034	-7780.34	1	Low Confidence	-0.263673	0.0733226	0.11251	up	down	0.113896	0.738802	0.961199	up	up	-0.0812202	0.637711	0.827454	NA
550	hsa-miR-200b	POT1	204354_at	0.03	-7780.34	1	Low Confidence	-0.192387	0.195126	0.24226	up	up	0.123007	0.718612	0.968222	up	up	-0.0450498	0.794176	0.905006	NA
632	hsa-miR-200b	PTGER2	206631_at	0.005	-7780.34	1	Low Confidence	-0.0754766	0.614101	0.642969	up	down	-0.291573	0.384324	0.991515	up	down	0.201092	0.239583	0.974105	NA
439	hsa-miR-200b	RAB6IP1	212561_at	0.121	-7780.34	1	Low Confidence	-0.47538	0.000733323	0.00508484	up	up	-0.742599	0.00884999	0.961199	up	up	-0.157348	0.359407	0.423628	NA
584	hsa-miR-200b	RABGAP1L	215342_s_at	0.016	-7780.34	1	Low Confidence	0.330479	0.0232802	0.049886	up	down	0.464694	0.149849	0.961199	up	down	-0.0135802	0.937343	0.704038	NA
388	hsa-miR-200b	RASSF3	212870_at	0.169	-7780.34	1	Low Confidence	-0.476195	0.000715923	0.00501146	up	down	-0.300684	0.368939	0.961199	up	down	-0.346035	0.0387072	0.423628	NA
213	hsa-miR-200b	RBM35A	219121_s_at	0.367	-7780.34	1	Low Confidence	0.469794	0.00086322	0.00550549	up	up	0.150342	0.659047	0.961199	up	down	-0.0880103	0.609759	0.423628	NA
473	hsa-miR-200b	RFTN1	212646_at	0.1	-7780.34	1	Low Confidence	-0.356356	0.0139488	0.0345198	up	down	-0.46925	0.145364	0.961199	up	up	0.0177588	0.918122	0.626311	NA
628	hsa-miR-200b	RPS6KA1	203379_at	0.005	-7780.34	1	Low Confidence	0.4084	0.00437357	0.015261	up	up	0.236903	0.483065	0.961199	up	up	0.239351	0.159737	0.557774	NA
644	hsa-miR-200b	RUSC2	213066_at	0.005	-7780.34	1	Low Confidence	-0.41071	0.00413616	0.0149382	up	up	-0.328019	0.324727	0.961199	up	up	-0.215717	0.206388	0.537263	NA
446	hsa-miR-200b	S100PBP	218370_s_at	0.117	-7780.34	1	Low Confidence	-0.316687	0.0300979	0.0602778	up	down	0.050114	0.883665	0.961199	up	down	-0.185553	0.2786	0.740799	NA
340	hsa-miR-200b	SEC23A	212887_at	0.211	-7780.34	1	Low Confidence	-0.362718	0.0122213	0.031272	up	up	-0.25057	0.457385	0.961199	up	up	-0.236348	0.1652	0.613027	NA
481	hsa-miR-200b	SGCE	204688_at	0.094	-7780.34	1	Low Confidence	-0.0686098	0.64678	0.674303	up	up	-0.268793	0.424158	0.992492	up	up	0.306208	0.0693219	0.975587	NA
727	hsa-miR-200b	SLC27A2	205768_s_at	0.002	-7780.34	1	Low Confidence	0.426498	0.00279518	0.0117397	up	down	0.487473	0.128276	0.961199	up	down	0.135149	0.43193	0.518242	NA
524	hsa-miR-200b	SLC35A2	207440_at	0.059	-7780.34	1	Low Confidence	-0.380118	0.00840071	0.0246981	up	down	0.136675	0.688631	0.961199	up	down	-0.204748	0.230966	0.586064	NA
638	hsa-miR-200b	SLC35A2	209326_at	0.005	-7780.34	1	Low Confidence	0.11435	0.444065	0.478574	up	up	0.391801	0.23338	0.990527	up	up	-0.305947	0.0695719	0.96687	NA
549	hsa-miR-200b	SLC4A4	203908_at	0.031	-7780.34	1	Low Confidence	0.0538869	0.719039	0.738119	up	down	0.14123	0.678724	0.992492	up	down	0.345512	0.0390217	0.983171	NA
622	hsa-miR-200b	SLC9A3R1	201349_at	0.005	-7780.34	1	Low Confidence	0.429757	0.00257197	0.0111043	up	up	0.246014	0.465874	0.961199	up	up	0.307253	0.0683291	0.499371	NA
536	hsa-miR-200b	SLMO2	217851_s_at	0.046	-7780.34	1	Low Confidence	0.22835	0.122634	0.165459	up	up	0.833715	0.0014273	0.96451	up	down	-0.099893	0.562145	0.869723	NA
661	hsa-miR-200b	SMCR7L	221516_s_at	0.005	-7780.34	1	Low Confidence	-0.351312	0.0154626	0.0370196	up	up	0.0683373	0.84176	0.961199	up	up	-0.253323	0.136031	0.637333	NA
657	hsa-miR-200b	SMPX	219772_s_at	0.005	-7780.34	1	Low Confidence	-0.0883373	0.554883	0.585135	up	down	0.44647	0.168644	0.991515	up	down	0.13084	0.446887	0.970708	NA
659	hsa-miR-200b	SPATA6	220299_at	0.005	-7780.34	1	Low Confidence	-0.308249	0.0350329	0.0674063	up	down	0.186789	0.582361	0.961199	up	down	-0.174976	0.307394	0.748793	NA
621	hsa-miR-200b	STK25	201314_at	0.005	-7780.34	1	Low Confidence	-0.297891	0.0419846	0.0765723	up	up	0.182233	0.591757	0.961199	up	up	-0.0762582	0.658456	0.779597	NA
631	hsa-miR-200b	SURF1	204295_at	0.005	-7780.34	1	Low Confidence	0.270424	0.0659991	0.103431	up	up	-0.218679	0.518272	0.961199	up	up	0.110209	0.522258	0.827454	NA
511	hsa-miR-200b	SYNJ1	212990_at	0.067	-7780.34	1	Low Confidence	-0.549344	6.36e-05	0.000916496	up	down	-0.337131	0.310652	0.961199	up	down	-0.442271	0.00691657	0.295149	NA
386	hsa-miR-200b	TBC1D15	218268_at	0.17	-7780.34	1	Low Confidence	0.0958442	0.521614	0.554027	up	up	-0.00455582	0.989393	0.991515	up	up	-0.144943	0.398987	0.970708	NA
351	hsa-miR-200b	TCF4	203753_at	0.2	-7780.34	1	Low Confidence	-0.459784	0.00114833	0.00661444	up	down	-0.423691	0.194089	0.961199	up	down	-0.283879	0.0933706	0.429385	NA
466	hsa-miR-200b	TCP11L1	205796_at	0.103	-7780.34	1	Low Confidence	-0.586238	1.49e-05	0.000456985	up	down	0.00455582	0.989393	0.742517	up	down	-0.529629	0.000894464	0.203347	NA
576	hsa-miR-200b	TFIP11	202751_at	0.017	-7780.34	1	Low Confidence	-0.246215	0.0952546	0.136472	up	down	-0.050114	0.883665	0.961199	up	down	0.103157	0.549372	0.849216	NA
425	hsa-miR-200b	TGFBI	201506_at	0.128	-7780.34	1	Low Confidence	-0.156889	0.292271	0.33379	up	up	0.350798	0.290174	0.975216	up	up	0.101591	0.555486	0.937237	NA
581	hsa-miR-200b	TIAL1	217500_at	0.017	-7780.34	1	Low Confidence	0.0821688	0.582949	0.612972	up	down	0.337131	0.310652	0.991515	up	down	-0.265728	0.117252	0.971875	NA
575	hsa-miR-200b	TIMP1	201666_at	0.017	-7780.34	1	Low Confidence	-0.222938	0.132	0.175761	up	up	0.423691	0.194089	0.96451	up	up	0.0699904	0.685022	0.874357	NA
312	hsa-miR-200b	TNFAIP6	206025_s_at	0.239	-7780.34	1	Low Confidence	-0.186917	0.208373	0.255257	up	down	-0.214124	0.52724	0.968222	up	down	0.0206315	0.904932	0.905718	NA
405	hsa-miR-200b	TNFAIP6	206026_s_at	0.15	-7780.34	1	Low Confidence	-0.24511	0.0967982	0.137349	up	down	0.232347	0.491765	0.961199	up	down	-0.0432217	0.802359	0.850818	NA
197	hsa-miR-200b	TNFRSF11B	204932_at	0.394	-7780.34	1	Low Confidence	-0.268794	0.0677111	0.104774	up	down	-0.127563	0.708576	0.961199	up	down	-0.191559	0.263056	0.827454	NA
276	hsa-miR-200b	TRIO	209013_x_at	0.285	-7780.34	1	Low Confidence	-0.290617	0.0475105	0.0829459	up	up	-0.246014	0.465874	0.961199	up	up	-0.0194563	0.910325	0.792226	NA
451	hsa-miR-200b	TRIO	208178_x_at	0.113	-7780.34	1	Low Confidence	-0.258029	0.0799271	0.119403	up	up	-0.0774489	0.820939	0.961199	up	up	-0.0485754	0.778455	0.828158	NA
479	hsa-miR-200b	TRIO	209012_at	0.096	-7780.34	1	Low Confidence	-0.253606	0.085421	0.126073	up	up	0.0410024	0.904725	0.961199	up	up	0.0117521	0.945765	0.830631	NA
634	hsa-miR-200b	TRIO	209010_s_at	0.005	-7780.34	1	Low Confidence	-0.0818778	0.584289	0.613503	up	down	0.00911164	0.978788	0.991515	up	down	0.123005	0.47479	0.971875	NA
635	hsa-miR-200b	TRIO	209011_at	0.005	-7780.34	1	Low Confidence	-0.23481	0.112122	0.154325	up	up	-0.0956722	0.779617	0.96451	up	up	0.0579771	0.73697	0.863165	NA
652	hsa-miR-200b	TRIO	216697_at	0.005	-7780.34	1	Low Confidence	-0.227477	0.12411	0.166765	up	down	-0.14123	0.678724	0.96451	up	down	0.0121439	0.94396	0.869723	NA
445	hsa-miR-200b	TSC22D1	215111_s_at	0.117	-7780.34	1	Low Confidence	0.377616	0.00887682	0.0254862	up	up	0.487473	0.128276	0.961199	up	up	0.0758664	0.660105	0.60255	NA
220	hsa-miR-200b	TUBB2A	204141_at	0.36	-7780.34	1	Low Confidence	-0.512624	0.000229635	0.00243957	up	up	-0.113896	0.738802	0.961199	up	up	-0.301507	0.0739302	0.350382	NA
435	hsa-miR-200b	TUBB6	209191_at	0.122	-7780.34	1	Low Confidence	-0.28567	0.0515951	0.0873788	up	up	-0.71982	0.0125009	0.961199	up	up	0.110339	0.521762	0.802231	NA
654	hsa-miR-200b	VKORC1	217949_s_at	0.005	-7780.34	1	Low Confidence	-0.372902	0.00983716	0.0270206	up	up	-0.533031	0.091341	0.961199	up	up	-0.128882	0.453778	0.604129	NA
393	hsa-miR-200b	VLDLR	209822_s_at	0.163	-7780.34	1	Low Confidence	-0.171495	0.249067	0.29479	up	down	-0.123007	0.718612	0.968222	up	down	0.20971	0.219612	0.92136	NA
571	hsa-miR-200b	WDR1	200609_s_at	0.017	-7780.34	1	Low Confidence	-0.261346	0.0759918	0.11564	up	up	0.246014	0.465874	0.961199	up	up	-0.0790003	0.646959	0.828158	NA
540	hsa-miR-200b	ZEB1	212758_s_at	0.042	-7780.34	1	Low Confidence	-0.510529	0.000246012	0.00251138	up	down	-0.227791	0.500534	0.961199	up	down	-0.171059	0.318519	0.350382	NA
552	hsa-miR-200b	ZEB1	210875_s_at	0.027	-7780.34	1	Low Confidence	-0.623227	2.88e-06	0.000124711	up	down	-0.12357	0.71737	0.742517	up	down	-0.305947	0.0695719	0.176504	NA
577	hsa-miR-200b	ZEB2	203603_s_at	0.017	-7780.34	1	Low Confidence	-0.612367	4.78e-06	0.000194016	up	down	-0.674261	0.0228823	0.742517	up	down	-0.385992	0.0200645	0.176504	NA
274	hsa-miR-200b	ZNF274	204937_s_at	0.289	-7780.34	1	Low Confidence	-0.410611	0.00414611	0.0149382	up	up	-0.432803	0.183649	0.961199	up	up	-0.319396	0.0575883	0.537263	NA
658	hsa-miR-200b	ZNF669	220215_at	0.005	-7780.34	1	Low Confidence	-0.0194365	0.896824	0.904205	up	down	0.323463	0.33189	1	up	down	0.226424	0.184204	0.997286	NA
703	hsa-miR-200c	ABI2	216113_at	0.005	-7780.34	1	Low Confidence	-0.191969	0.196115	0.243077	up	down	-0.341687	0.303741	0.968222	up	down	0.0837792	0.627116	0.905006	NA
586	hsa-miR-200c	ANK3	206385_s_at	0.016	-7780.34	1	Low Confidence	0.429704	0.00257547	0.0111043	up	up	0.277905	0.407993	0.961199	up	down	0.147322	0.391206	0.499371	NA
164	hsa-miR-200c	APOLD1	221031_s_at	0.437	-7780.34	1	Low Confidence	-0.351954	0.0152625	0.0367802	up	down	0.0136675	0.968186	0.961199	up	up	-0.110073	0.522773	0.637333	NA
686	hsa-miR-200c	ATP2A2	209186_at	0.005	-7780.34	1	Low Confidence	0.16605	0.26464	0.308747	up	up	0.154898	0.64928	0.968222	up	up	-0.243991	0.151556	0.934603	NA
668	hsa-miR-200c	ATP5B	201322_at	0.005	-7780.34	1	Low Confidence	0.401817	0.00511662	0.0170168	up	up	-0.382689	0.245393	0.961199	up	up	0.26152	0.123391	0.561059	NA
419	hsa-miR-200c	BASP1	202391_at	0.134	-7780.34	1	Low Confidence	-0.371095	0.0102284	0.027844	up	down	0.574033	0.0647896	0.961199	up	up	-0.237804	0.162535	0.604129	NA
691	hsa-miR-200c	BLZF1	210462_at	0.005	-7780.34	1	Low Confidence	-0.357845	0.0135268	0.0335886	up	down	-0.460138	0.154418	0.961199	up	down	-0.313205	0.062883	0.62391	NA
710	hsa-miR-200c	C20orf29	219706_at	0.005	-7780.34	1	Low Confidence	-0.158297	0.287907	0.330644	up	up	-0.419135	0.199439	0.975216	up	up	0.294129	0.0816409	0.934847	NA
735	hsa-miR-200c	CASD1	219342_at	0.001	-7780.34	1	Low Confidence	-0.29212	0.0463227	0.0810647	up	down	-0.523919	0.0980833	0.961199	up	down	0.0661211	0.701612	0.79105	NA
380	hsa-miR-200c	CGA	204637_at	0.173	-7780.34	1	Low Confidence	-0.359823	0.0129833	0.032569	up	down	-0.514808	0.105143	0.961199	up	up	-0.0105691	0.951217	0.613879	NA
715	hsa-miR-200c	CHCHD8	220647_s_at	0.005	-7780.34	1	Low Confidence	0.250289	0.089731	0.130341	up	up	-0.473805	0.140965	0.961199	up	up	0.094606	0.583117	0.833415	NA
408	hsa-miR-200c	CHD9	212615_at	0.147	-7780.34	1	Low Confidence	-0.354606	0.0144593	0.0354253	up	down	-0.1959	0.563744	0.961199	up	down	0.101695	0.555077	0.635936	NA
610	hsa-miR-200c	CHD9	212616_at	0.011	-7780.34	1	Low Confidence	-0.269961	0.0664821	0.103746	up	up	-0.323463	0.33189	0.961199	up	up	0.201972	0.237488	0.827454	NA
461	hsa-miR-200c	CHST7	206756_at	0.107	-7780.34	1	Low Confidence	-0.220898	0.135667	0.179991	up	down	-0.0182233	0.957589	0.96451	up	down	-0.0362184	0.833894	0.874357	NA
680	hsa-miR-200c	CKS2	204170_s_at	0.005	-7780.34	1	Low Confidence	-0.0792062	0.596652	0.625591	up	up	0.0136675	0.968186	0.991515	up	up	0.207901	0.223706	0.974105	NA
522	hsa-miR-200c	CLASP1	212752_at	0.061	-7780.34	1	Low Confidence	-0.31723	0.0298015	0.0600112	up	up	-0.0546698	0.87316	0.961199	up	up	0.075659	0.660978	0.739885	NA
442	hsa-miR-200c	CLASP2	212309_at	0.119	-7780.34	1	Low Confidence	-0.214187	0.148265	0.193218	up	up	-0.232347	0.491765	0.967453	up	up	0.106077	0.538064	0.886185	NA
538	hsa-miR-200c	CLCC1	213628_at	0.046	-7780.34	1	Low Confidence	-0.500232	0.00034296	0.00291343	up	up	0.350798	0.290174	0.961199	up	up	-0.365535	0.0283577	0.399945	NA
672	hsa-miR-200c	COPS8	202141_s_at	0.005	-7780.34	1	Low Confidence	-0.511977	0.000234587	0.00243957	up	up	0.0592257	0.862673	0.961199	up	up	-0.268996	0.112646	0.350382	NA
673	hsa-miR-200c	COPS8	202142_at	0.005	-7780.34	1	Low Confidence	-0.524952	0.000151702	0.00182674	up	up	0.00911164	0.978788	0.961199	up	up	-0.296211	0.0794052	0.336176	NA
674	hsa-miR-200c	COPS8	202143_s_at	0.005	-7780.34	1	Low Confidence	-0.395626	0.00591363	0.0188979	up	up	0.337131	0.310652	0.961199	up	up	-0.244506	0.150666	0.563231	NA
698	hsa-miR-200c	COPS8	214260_at	0.005	-7780.34	1	Low Confidence	-0.37717	0.00896408	0.0255372	up	down	-0.255126	0.448968	0.961199	up	down	-0.218728	0.19997	0.60255	NA
709	hsa-miR-200c	COQ4	218328_at	0.005	-7780.34	1	Low Confidence	0.213377	0.149842	0.194583	up	up	-0.0956722	0.779617	0.967453	up	up	-0.0677967	0.694411	0.888324	NA
664	hsa-miR-200c	COX7C	201134_x_at	0.005	-7780.34	1	Low Confidence	0.332793	0.0222741	0.04858	up	up	0.337131	0.310652	0.961199	up	up	0.184185	0.282221	0.691484	NA
706	hsa-miR-200c	COX7C	217491_x_at	0.005	-7780.34	1	Low Confidence	0.375897	0.00921719	0.0261569	up	up	0.35991	0.276948	0.961199	up	up	0.152607	0.374246	0.60255	NA
394	hsa-miR-200c	CSF1	209716_at	0.163	-7780.34	1	Low Confidence	-0.401354	0.00517279	0.0171261	up	down	-0.455582	0.159074	0.961199	up	up	-0.199781	0.242724	0.561059	NA
360	hsa-miR-200c	CSNK1E	202332_at	0.188	-7780.34	1	Low Confidence	-0.535061	0.000106681	0.00140019	up	down	-0.159454	0.639562	0.961199	up	up	-0.205066	0.230228	0.300401	NA
217	hsa-miR-200c	CTBP2	201218_at	0.362	-7780.34	1	Low Confidence	0.440581	0.00193933	0.00934019	up	up	0.523919	0.0980833	0.961199	up	up	0.153638	0.370988	0.486333	NA
336	hsa-miR-200c	CTBP2	201219_at	0.215	-7780.34	1	Low Confidence	0.433002	0.00236551	0.0107174	up	up	0.159454	0.639562	0.961199	up	up	0.150416	0.381225	0.495137	NA
666	hsa-miR-200c	CTBP2	201220_x_at	0.005	-7780.34	1	Low Confidence	0.569429	2.95e-05	0.000571007	up	up	0.410024	0.210403	0.961199	up	up	0.308565	0.0670975	0.281974	NA
692	hsa-miR-200c	CTBP2	210835_s_at	0.005	-7780.34	1	Low Confidence	0.578124	2.08e-05	0.000510587	up	up	0.564922	0.0701694	0.810085	up	up	0.352282	0.0351025	0.264731	NA
697	hsa-miR-200c	DHRS1	213279_at	0.005	-7780.34	1	Low Confidence	0.37283	0.00985241	0.0270206	up	up	0.214124	0.52724	0.961199	up	up	0.124122	0.470758	0.604129	NA
367	hsa-miR-200c	DIXDC1	214724_at	0.184	-7780.34	1	Low Confidence	-0.403668	0.00489726	0.016436	up	down	-0.223235	0.50937	0.961199	up	up	-0.168589	0.325658	0.559179	NA
285	hsa-miR-200c	DKK3	214247_s_at	0.268	-7780.34	1	Low Confidence	-0.412057	0.00400302	0.014785	up	down	0.14123	0.678724	0.961199	up	up	-0.233679	0.170165	0.537263	NA
252	hsa-miR-200c	DOCK4	205003_at	0.314	-7780.34	1	Low Confidence	-0.464187	0.00101395	0.00615909	up	down	0.282461	0.400026	0.961199	up	down	-0.189985	0.267073	0.423628	NA
277	hsa-miR-200c	EFNA1	202023_at	0.282	-7780.34	1	Low Confidence	0.48785	0.000504436	0.00367089	up	up	0.0683373	0.84176	0.961199	up	up	0.0817169	0.635648	0.423628	NA
731	hsa-miR-200c	EIF4A1	214805_at	0.002	-7780.34	1	Low Confidence	-0.14713	0.323693	0.362674	up	up	-0.232347	0.491765	0.975216	up	up	0.369788	0.026434	0.948477	NA
613	hsa-miR-200c	EIF5B	201025_at	0.009	-7780.34	1	Low Confidence	-0.206607	0.163507	0.209004	up	up	-0.236903	0.483065	0.968222	up	up	0.103113	0.549545	0.896222	NA
699	hsa-miR-200c	EIF5B	214314_s_at	0.005	-7780.34	1	Low Confidence	0.0140014	0.925579	0.930644	up	down	-0.132119	0.698582	1	up	down	0.310499	0.0653153	0.997286	NA
166	hsa-miR-200c	ELK3	221773_at	0.434	-7780.34	1	Low Confidence	-0.509142	0.000257434	0.00252285	up	down	-0.173121	0.610718	0.961199	up	up	-0.295676	0.0799749	0.363479	NA
365	hsa-miR-200c	ELK3	206127_at	0.186	-7780.34	1	Low Confidence	-0.271439	0.0649504	0.102664	up	down	0.487473	0.128276	0.961199	up	down	-0.124154	0.470643	0.826105	NA
527	hsa-miR-200c	ENDOGL1	205521_at	0.056	-7780.34	1	Low Confidence	-0.343728	0.0180005	0.0416049	up	up	-0.236903	0.483065	0.961199	up	up	0.00128891	0.994047	0.647817	NA
228	hsa-miR-200c	ETNK1	219017_at	0.349	-7780.34	1	Low Confidence	0.352176	0.0151941	0.0367357	up	down	-0.373577	0.257755	0.961199	up	down	0.146807	0.392885	0.637333	NA
255	hsa-miR-200c	ETV5	203349_s_at	0.31	-7780.34	1	Low Confidence	-0.34558	0.0173505	0.0404845	up	up	0.236903	0.483065	0.961199	up	up	-0.112909	0.512053	0.647817	NA
687	hsa-miR-200c	EWSR1	209214_s_at	0.005	-7780.34	1	Low Confidence	0.322784	0.0269035	0.0553896	up	up	0.487473	0.128276	0.961199	up	up	0.134433	0.434396	0.737546	NA
690	hsa-miR-200c	EWSR1	210011_s_at	0.005	-7780.34	1	Low Confidence	0.469567	0.000868893	0.00550549	up	up	0.701596	0.0161216	0.961199	up	up	0.29516	0.0805272	0.423628	NA
671	hsa-miR-200c	FAM127A	201828_x_at	0.005	-7780.34	1	Low Confidence	-0.623583	2.84e-06	0.000124711	up	up	0.00455582	0.989393	0.742517	up	up	-0.501773	0.0018214	0.176504	NA
528	hsa-miR-200c	FBXO38	221257_x_at	0.056	-7780.34	1	Low Confidence	-0.231891	0.116783	0.15925	up	up	-0.209568	0.536272	0.96451	up	up	0.0311916	0.85669	0.867995	NA
675	hsa-miR-200c	FEZ2	202305_s_at	0.005	-7780.34	1	Low Confidence	-0.42334	0.00302763	0.0124254	up	up	0.100228	0.769362	0.961199	up	up	-0.235355	0.167035	0.522003	NA
701	hsa-miR-200c	FEZ2	215000_s_at	0.005	-7780.34	1	Low Confidence	-0.53402	0.000110679	0.00142717	up	up	0.123007	0.718612	0.961199	up	up	-0.291423	0.0846209	0.305934	NA
732	hsa-miR-200c	FHOD1	218530_at	0.002	-7780.34	1	Low Confidence	-0.225122	0.128159	0.170957	up	up	0.168565	0.62028	0.96451	up	up	-0.0190759	0.912072	0.874357	NA
537	hsa-miR-200c	FKBP1B	206857_s_at	0.046	-7780.34	1	Low Confidence	-0.0362185	0.809017	0.823584	up	down	0.214124	0.52724	0.995034	up	down	0.304054	0.0714047	0.991612	NA
322	hsa-miR-200c	FN1	214702_at	0.227	-7780.34	1	Low Confidence	-0.400428	0.00528673	0.0174249	up	down	-0.25057	0.457385	0.961199	up	down	-0.165238	0.335506	0.561059	NA
375	hsa-miR-200c	FN1	212464_s_at	0.179	-7780.34	1	Low Confidence	-0.495372	0.000399736	0.00320372	up	down	0.0865606	0.800221	0.961199	up	up	-0.254818	0.133658	0.403465	NA
377	hsa-miR-200c	FN1	214701_s_at	0.177	-7780.34	1	Low Confidence	-0.312379	0.0325403	0.0638432	up	down	0.505696	0.112526	0.961199	up	down	-0.173487	0.311592	0.740799	NA
406	hsa-miR-200c	FN1	211719_x_at	0.148	-7780.34	1	Low Confidence	-0.484957	0.000550873	0.00396953	up	down	0.387245	0.239343	0.961199	up	up	-0.267191	0.115173	0.423628	NA
468	hsa-miR-200c	FN1	216442_x_at	0.103	-7780.34	1	Low Confidence	-0.466269	0.00095541	0.0059446	up	up	0.355354	0.283518	0.961199	up	up	-0.245666	0.148678	0.423628	NA
607	hsa-miR-200c	FN1	210495_x_at	0.012	-7780.34	1	Low Confidence	-0.512555	0.000230157	0.00243957	up	up	0.255126	0.448968	0.961199	up	up	-0.2592	0.126876	0.350382	NA
665	hsa-miR-200c	GNAI3	201180_s_at	0.005	-7780.34	1	Low Confidence	-0.369995	0.0104728	0.0281961	up	up	0.574033	0.0647896	0.961199	up	up	-0.245409	0.149118	0.604129	NA
683	hsa-miR-200c	GOT1	208813_at	0.005	-7780.34	1	Low Confidence	0.28483	0.0523166	0.0877915	up	up	-0.168565	0.62028	0.961199	up	up	-0.0689567	0.68944	0.811505	NA
444	hsa-miR-200c	HAS2	206432_at	0.118	-7780.34	1	Low Confidence	-0.358771	0.01327	0.033175	up	down	-0.423691	0.194089	0.961199	up	down	-0.0978283	0.570294	0.613879	NA
551	hsa-miR-200c	HFE	211329_x_at	0.028	-7780.34	1	Low Confidence	0.201632	0.174115	0.21951	up	down	-0.400912	0.221716	0.968222	up	down	-0.0403429	0.815288	0.902367	NA
693	hsa-miR-200c	HFE	211326_x_at	0.005	-7780.34	1	Low Confidence	0.136658	0.359687	0.397549	up	up	-0.00911164	0.978788	0.975216	up	up	-0.229297	0.17855	0.952037	NA
694	hsa-miR-200c	HFE	211328_x_at	0.005	-7780.34	1	Low Confidence	0.281764	0.0550181	0.0906689	up	up	0.100228	0.769362	0.961199	up	up	-0.0382806	0.824579	0.817696	NA
695	hsa-miR-200c	HFE	211331_x_at	0.005	-7780.34	1	Low Confidence	0.24595	0.0956233	0.136472	up	up	-0.391801	0.23338	0.961199	up	up	-0.14758	0.390369	0.850818	NA
700	hsa-miR-200c	HFE	214647_s_at	0.005	-7780.34	1	Low Confidence	0.246008	0.0955428	0.136472	up	down	-0.441915	0.173559	0.961199	up	down	0.0395695	0.818769	0.849216	NA
474	hsa-miR-200c	HS3ST3A1	219985_at	0.1	-7780.34	1	Low Confidence	-0.262729	0.0743969	0.113683	up	down	-0.0273349	0.936414	0.961199	up	down	0.0219115	0.899064	0.828158	NA
262	hsa-miR-200c	IKBKB	209341_s_at	0.3	-7780.34	1	Low Confidence	-0.295186	0.0439744	0.0780704	up	up	-0.273349	0.416037	0.961199	up	up	-0.0787524	0.647995	0.783919	NA
717	hsa-miR-200c	JAG2	32137_at	0.005	-7780.34	1	Low Confidence	0.419	0.00337471	0.013184	up	up	-0.173121	0.610718	0.961199	up	up	0.2882	0.0882773	0.528944	NA
733	hsa-miR-200c	JAG2	209784_s_at	0.001	-7780.34	1	Low Confidence	0.439829	0.00197834	0.00944208	up	up	-0.118451	0.728688	0.961199	up	up	0.322614	0.0549797	0.492244	NA
514	hsa-miR-200c	KDELC1	219479_at	0.066	-7780.34	1	Low Confidence	-0.31966	0.0285032	0.0580329	up	down	-0.396356	0.227505	0.961199	up	down	0.0859703	0.618102	0.737546	NA
328	hsa-miR-200c	LAMA4	202202_s_at	0.221	-7780.34	1	Low Confidence	-0.446482	0.00165617	0.00832392	up	down	0.0911164	0.789904	0.961199	up	down	-0.227235	0.182596	0.463103	NA
289	hsa-miR-200c	LOX	204298_s_at	0.265	-7780.34	1	Low Confidence	-0.502604	0.000317987	0.00281591	up	down	-0.0273349	0.936414	0.961199	up	down	-0.457305	0.00504589	0.399945	NA
290	hsa-miR-200c	LOX	215446_s_at	0.265	-7780.34	1	Low Confidence	-0.497585	0.000372908	0.00311463	up	down	-0.168565	0.62028	0.961199	up	down	-0.448312	0.00610362	0.403465	NA
185	hsa-miR-200c	MAGED4	221261_x_at	0.413	-7780.34	1	Low Confidence	-0.313701	0.0317742	0.0629489	up	down	0.291573	0.384324	0.961199	up	down	-0.274796	0.104807	0.740799	NA
714	hsa-miR-200c	MAK	220302_at	0.005	-7780.34	1	Low Confidence	-0.0896205	0.549126	0.580731	up	down	-0.200456	0.554525	0.991515	up	down	0.190501	0.265753	0.970708	NA
313	hsa-miR-200c	MAPK13	210058_at	0.239	-7780.34	1	Low Confidence	0.584066	1.63e-05	0.000461693	up	up	-0.255126	0.448968	0.809835	up	down	0.229555	0.178049	0.215118	NA
464	hsa-miR-200c	MLANA	206426_at	0.104	-7780.34	1	Low Confidence	-0.176695	0.234787	0.281514	up	down	-0.432803	0.183649	0.968222	up	down	0.0607077	0.725051	0.915826	NA
223	hsa-miR-200c	MPDZ	205079_s_at	0.358	-7780.34	1	Low Confidence	-0.456492	0.00125901	0.0070104	up	down	0.378133	0.251531	0.961199	up	up	-0.399691	0.0157292	0.44839	NA
346	hsa-miR-200c	MPDZ	213306_at	0.205	-7780.34	1	Low Confidence	-0.44683	0.00164072	0.00831677	up	down	0.328019	0.324727	0.961199	up	up	-0.410905	0.0127933	0.460142	NA
421	hsa-miR-200c	MREG	219648_at	0.132	-7780.34	1	Low Confidence	0.314684	0.0312139	0.0620059	up	up	-0.0728931	0.831337	0.961199	up	down	0.059161	0.731795	0.740799	NA
705	hsa-miR-200c	MTCP1	216862_s_at	0.005	-7780.34	1	Low Confidence	-0.431555	0.00245566	0.0108078	up	up	-0.400912	0.221716	0.961199	up	up	-0.338597	0.0433845	0.497619	NA
734	hsa-miR-200c	MTCP1	210212_x_at	0.001	-7780.34	1	Low Confidence	-0.408818	0.00432979	0.0152599	up	up	-0.246014	0.465874	0.961199	up	up	-0.320036	0.0570618	0.541661	NA
414	hsa-miR-200c	MTMR11	205076_s_at	0.139	-7780.34	1	Low Confidence	0.326082	0.0252969	0.0532757	up	up	-0.487473	0.128276	0.961199	up	up	0.0485919	0.778382	0.710864	NA
287	hsa-miR-200c	MYBL1	213906_at	0.266	-7780.34	1	Low Confidence	-0.43225	0.00241202	0.0108078	up	down	-0.168565	0.62028	0.961199	up	up	-0.1325	0.441093	0.497318	NA
281	hsa-miR-200c	NDN	209550_at	0.272	-7780.34	1	Low Confidence	-0.12121	0.417022	0.452081	up	down	0.154898	0.64928	0.990527	up	down	0.0560676	0.745341	0.965963	NA
297	hsa-miR-200c	NIPBL	212483_at	0.256	-7780.34	1	Low Confidence	-0.150949	0.311153	0.351302	up	down	-0.113896	0.738802	0.975216	up	down	0.0436941	0.800243	0.94817	NA
225	hsa-miR-200c	NMT2	205005_s_at	0.355	-7780.34	1	Low Confidence	-0.43873	0.00203661	0.00959556	up	down	-0.168565	0.62028	0.961199	up	down	-0.185474	0.278808	0.492244	NA
467	hsa-miR-200c	NMT2	205006_s_at	0.103	-7780.34	1	Low Confidence	-0.436647	0.00215119	0.0100071	up	down	-0.0227791	0.946998	0.961199	up	up	-0.092286	0.592429	0.495131	NA
724	hsa-miR-200c	NOC3L	218889_at	0.003	-7780.34	1	Low Confidence	-0.207359	0.161945	0.207369	up	up	0.0728931	0.831337	0.968222	up	up	0.0796547	0.644228	0.892917	NA
504	hsa-miR-200c	NOVA1	205794_s_at	0.075	-7780.34	1	Low Confidence	-0.218908	0.139316	0.184167	up	down	0.478361	0.136651	0.96451	up	down	-0.030805	0.858449	0.874357	NA
615	hsa-miR-200c	NPC1	202679_at	0.008	-7780.34	1	Low Confidence	-0.258447	0.0794219	0.11889	up	up	0.451026	0.163816	0.961199	up	up	0.0028356	0.986905	0.828158	NA
729	hsa-miR-200c	NSMAF	203269_at	0.002	-7780.34	1	Low Confidence	-0.335397	0.0211862	0.0467399	up	up	-0.296128	0.376592	0.961199	up	up	-0.0309338	0.857863	0.683642	NA
205	hsa-miR-200c	OSTF1	204479_at	0.371	-7780.34	1	Low Confidence	0.249132	0.091274	0.132074	up	up	-0.264238	0.432354	0.961199	up	up	-0.0967972	0.574383	0.833415	NA
702	hsa-miR-200c	OXNAD1	215262_at	0.005	-7780.34	1	Low Confidence	-0.253298	0.0858143	0.126274	up	down	0	1	0.961199	up	down	-0.0889348	0.605993	0.830631	NA
616	hsa-miR-200c	PCTK2	221918_at	0.008	-7780.34	1	Low Confidence	-0.311444	0.0330912	0.0645148	up	up	0.287017	0.392136	0.961199	up	up	-0.0238448	0.890209	0.743681	NA
730	hsa-miR-200c	PDCD10	210907_s_at	0.002	-7780.34	1	Low Confidence	0.196482	0.185607	0.231614	up	up	-0.177677	0.60121	0.968222	up	up	-0.0973127	0.572337	0.905006	NA
539	hsa-miR-200c	PDLIM1	208690_s_at	0.045	-7780.34	1	Low Confidence	0.243173	0.0995486	0.140169	up	up	0.127563	0.708576	0.964084	up	up	0.1267	0.46152	0.855291	NA
333	hsa-miR-200c	PERP	217744_s_at	0.216	-7780.34	1	Low Confidence	0.425654	0.00285571	0.0119258	up	up	0.0136675	0.968186	0.961199	up	up	0.0788813	0.647457	0.518449	NA
323	hsa-miR-200c	PGM3	221788_at	0.226	-7780.34	1	Low Confidence	-0.42791	0.00269643	0.0114559	up	down	-0.209568	0.536272	0.961199	up	down	-0.288329	0.0881288	0.507746	NA
689	hsa-miR-200c	PKP3	209873_s_at	0.005	-7780.34	1	Low Confidence	0.653726	6.28e-07	3.85e-05	up	up	0.0820048	0.810566	0.742517	up	up	0.381775	0.021584	0.136592	NA
678	hsa-miR-200c	PMM1	203467_at	0.005	-7780.34	1	Low Confidence	-0.509604	0.000253571	0.00252285	up	up	-0.400912	0.221716	0.961199	up	up	-0.40794	0.0135203	0.350382	NA
410	hsa-miR-200c	POT1	204353_s_at	0.146	-7780.34	1	Low Confidence	-0.294376	0.044585	0.078755	up	down	-0.455582	0.159074	0.961199	up	up	-0.0429207	0.803709	0.783919	NA
542	hsa-miR-200c	POT1	204354_at	0.039	-7780.34	1	Low Confidence	-0.176406	0.235566	0.281989	up	up	-0.10934	0.748953	0.968222	up	up	0.0474319	0.783545	0.915826	NA
682	hsa-miR-200c	PTGER2	206631_at	0.005	-7780.34	1	Low Confidence	-0.175307	0.238544	0.284627	up	down	0.10934	0.748953	0.968222	up	down	-0.00979572	0.954783	0.915826	NA
452	hsa-miR-200c	PTPRD	214043_at	0.113	-7780.34	1	Low Confidence	-0.0638741	0.669712	0.695252	up	down	-0.246014	0.465874	0.992492	up	down	0.252884	0.136734	0.975587	NA
720	hsa-miR-200c	RAB6IP1	212561_at	0.004	-7780.34	1	Low Confidence	-0.495372	0.000399736	0.00320372	up	up	0.264238	0.432354	0.961199	up	up	-0.150029	0.382464	0.403465	NA
396	hsa-miR-200c	RABGAP1L	203020_at	0.16	-7780.34	1	Low Confidence	0.258736	0.0790742	0.118611	up	up	-0.0774489	0.820939	0.961199	up	down	-0.120384	0.484325	0.828158	NA
721	hsa-miR-200c	RABGAP1L	215342_s_at	0.004	-7780.34	1	Low Confidence	0.302129	0.039015	0.0727818	up	down	0.0592257	0.862673	0.961199	up	down	0.0184314	0.915031	0.760421	NA
486	hsa-miR-200c	RASSF3	212870_at	0.092	-7780.34	1	Low Confidence	-0.430919	0.00249628	0.0109212	up	down	0.123007	0.718612	0.961199	up	down	-0.305085	0.0704016	0.497619	NA
495	hsa-miR-200c	RBM35A	219121_s_at	0.083	-7780.34	1	Low Confidence	0.459674	0.0011519	0.00661444	up	up	-0.186789	0.582361	0.961199	up	down	-0.147709	0.38995	0.446495	NA
723	hsa-miR-200c	RCN1	201063_at	0.003	-7780.34	1	Low Confidence	-0.251736	0.087831	0.128597	up	up	0.296128	0.376592	0.961199	up	up	-0.0288716	0.867252	0.833332	NA
677	hsa-miR-200c	RPS6KA1	203379_at	0.005	-7780.34	1	Low Confidence	0.474717	0.000747777	0.0051366	up	up	0.0956722	0.779617	0.961199	up	up	0.316685	0.0598615	0.423628	NA
696	hsa-miR-200c	RUSC2	213066_at	0.005	-7780.34	1	Low Confidence	-0.446929	0.00163631	0.00831677	up	up	0.578589	0.0622073	0.961199	up	up	-0.359606	0.0312298	0.456771	NA
329	hsa-miR-200c	RWDD3	205087_at	0.219	-7780.34	1	Low Confidence	-0.233048	0.114918	0.15729	up	down	0.00911164	0.978788	0.96451	up	down	-0.0288716	0.867252	0.867995	NA
306	hsa-miR-200c	S100PBP	218370_s_at	0.244	-7780.34	1	Low Confidence	-0.237503	0.107947	0.150267	up	down	-0.364466	0.270464	0.96451	up	down	0.00760457	0.96489	0.855565	NA
239	hsa-miR-200c	SEC23A	212887_at	0.328	-7780.34	1	Low Confidence	-0.501157	0.000333011	0.00291343	up	up	-0.428247	0.188825	0.961199	up	up	-0.437585	0.00760961	0.399945	NA
379	hsa-miR-200c	SGCE	204688_at	0.175	-7780.34	1	Low Confidence	-0.200417	0.176779	0.221728	up	up	0.168565	0.62028	0.968222	up	up	0.0978283	0.570294	0.903646	NA
165	hsa-miR-200c	SLC35A2	207440_at	0.436	-7780.34	1	Low Confidence	-0.500058	0.000344855	0.00291343	up	down	-0.437359	0.178561	0.961199	up	down	-0.33357	0.0467962	0.402516	NA
688	hsa-miR-200c	SLC35A2	209326_at	0.005	-7780.34	1	Low Confidence	-0.00827355	0.955984	0.959902	up	up	-0.642371	0.0330647	1	up	up	-0.425083	0.00975598	0.997286	NA
381	hsa-miR-200c	SLC39A9	216009_at	0.173	-7780.34	1	Low Confidence	-0.131079	0.379818	0.415605	up	down	-0.355354	0.283518	0.979475	up	down	0.292196	0.083761	0.958341	NA
454	hsa-miR-200c	SLC4A4	203908_at	0.112	-7780.34	1	Low Confidence	-0.129195	0.386765	0.421144	up	down	0.46925	0.145364	0.990527	up	down	0.0417607	0.808914	0.963326	NA
669	hsa-miR-200c	SLC9A3R1	201349_at	0.005	-7780.34	1	Low Confidence	0.378905	0.00862859	0.0250673	up	up	-0.318907	0.339136	0.961199	up	up	0.244764	0.150223	0.597224	NA
716	hsa-miR-200c	SMCR7L	221516_s_at	0.005	-7780.34	1	Low Confidence	-0.332273	0.0224972	0.0489215	up	up	-0.482917	0.132421	0.961199	up	up	-0.123607	0.472618	0.692637	NA
711	hsa-miR-200c	SMPX	219772_s_at	0.005	-7780.34	1	Low Confidence	-0.18844	0.204622	0.251921	up	down	0.173121	0.610718	0.968222	up	down	0.0527164	0.760101	0.905168	NA
713	hsa-miR-200c	SPATA6	220299_at	0.005	-7780.34	1	Low Confidence	-0.209674	0.157208	0.202716	up	down	0.578589	0.0622073	0.968222	up	down	-0.0179159	0.9174	0.889015	NA
667	hsa-miR-200c	STK25	201314_at	0.005	-7780.34	1	Low Confidence	-0.324867	0.0258792	0.0538845	up	up	0.0410024	0.904725	0.961199	up	up	-0.0787524	0.647995	0.73003	NA
681	hsa-miR-200c	SURF1	204295_at	0.005	-7780.34	1	Low Confidence	0.32533	0.0256561	0.0538777	up	up	-0.0774489	0.820939	0.961199	up	up	0.0996328	0.563169	0.721678	NA
251	hsa-miR-200c	TBC1D15	218268_at	0.315	-7780.34	1	Low Confidence	0.180282	0.225268	0.271412	up	up	-0.715264	0.0133445	0.968222	up	up	0.027196	0.874893	0.91436	NA
676	hsa-miR-200c	TFIP11	202751_at	0.005	-7780.34	1	Low Confidence	-0.276151	0.0602528	0.097118	up	down	-0.127563	0.708576	0.961199	up	down	0.102339	0.552559	0.826105	NA
171	hsa-miR-200c	TGFBI	201506_at	0.427	-7780.34	1	Low Confidence	-0.392675	0.00633012	0.0198831	up	up	-0.0728931	0.831337	0.961199	up	up	-0.209577	0.219912	0.563231	NA
707	hsa-miR-200c	TIAL1	217500_at	0.005	-7780.34	1	Low Confidence	0.168653	0.257116	0.301404	up	down	0.460138	0.154418	0.968222	up	down	-0.124509	0.469366	0.929489	NA
670	hsa-miR-200c	TIMP1	201666_at	0.005	-7780.34	1	Low Confidence	-0.343208	0.0181869	0.0417731	up	up	-0.136675	0.688631	0.961199	up	up	-0.0592899	0.731232	0.656472	NA
247	hsa-miR-200c	TPD52L1	210372_s_at	0.32	-7780.34	1	Low Confidence	0.561213	4.07e-05	0.000653446	up	up	0.127563	0.708576	0.961199	up	up	0.205581	0.229032	0.295149	NA
383	hsa-miR-200c	TRIO	208178_x_at	0.172	-7780.34	1	Low Confidence	-0.410611	0.00414612	0.0149382	up	up	-0.387245	0.239343	0.961199	up	up	-0.274538	0.105146	0.537263	NA
490	hsa-miR-200c	TRIO	209012_at	0.09	-7780.34	1	Low Confidence	-0.409801	0.00422821	0.0151597	up	up	-0.0546698	0.87316	0.961199	up	up	-0.194625	0.255346	0.537571	NA
684	hsa-miR-200c	TRIO	209010_s_at	0.005	-7780.34	1	Low Confidence	-0.236114	0.110084	0.152664	up	down	-0.16401	0.629895	0.96451	up	down	-0.0817169	0.635648	0.855565	NA
685	hsa-miR-200c	TRIO	209011_at	0.005	-7780.34	1	Low Confidence	-0.365309	0.0115721	0.0302688	up	up	-0.0318907	0.92584	0.961199	up	up	-0.14178	0.409464	0.604129	NA
704	hsa-miR-200c	TRIO	216697_at	0.005	-7780.34	1	Low Confidence	-0.257579	0.0804722	0.119538	up	down	-0.282461	0.400026	0.961199	up	down	0.000128891	0.999405	0.830631	NA
587	hsa-miR-200c	TSC22D1	215111_s_at	0.015	-7780.34	1	Low Confidence	0.321801	0.0273988	0.0562167	up	up	0.282461	0.400026	0.961199	up	up	0.00232004	0.989286	0.737546	NA
224	hsa-miR-200c	TUBB2A	204141_at	0.356	-7780.34	1	Low Confidence	-0.583083	1.7e-05	0.00046305	up	up	-0.173121	0.610718	0.809835	up	up	-0.38242	0.0213457	0.263987	NA
708	hsa-miR-200c	VKORC1	217949_s_at	0.005	-7780.34	1	Low Confidence	-0.422819	0.00306755	0.0124566	up	up	-0.0683373	0.84176	0.961199	up	up	-0.237031	0.163946	0.522003	NA
559	hsa-miR-200c	VLDLR	209822_s_at	0.022	-7780.34	1	Low Confidence	-0.257001	0.0811785	0.120295	up	down	-0.191344	0.573023	0.961199	up	down	0.0752724	0.662608	0.830631	NA
663	hsa-miR-200c	WDR1	200609_s_at	0.005	-7780.34	1	Low Confidence	-0.306411	0.0361924	0.0687258	up	up	0.00455582	0.989393	0.961199	up	up	-0.13946	0.417248	0.755813	NA
391	hsa-miR-200c	ZEB1	212758_s_at	0.166	-7780.34	1	Low Confidence	-0.564395	3.6e-05	0.000629198	up	down	0.0227791	0.946998	0.961199	up	down	-0.232133	0.173092	0.287465	NA
679	hsa-miR-200c	ZEB2	203603_s_at	0.005	-7780.34	1	Low Confidence	-0.600208	8.22e-06	0.000287592	up	down	-0.441915	0.173559	0.742517	up	down	-0.308307	0.067338	0.197984	NA
608	hsa-miR-200c	ZNF26	219595_at	0.012	-7780.34	1	Low Confidence	-0.227783	0.123591	0.166373	up	up	0.373577	0.257755	0.96451	up	up	0.143714	0.403041	0.869723	NA
570	hsa-miR-200c	ZNF274	204937_s_at	0.018	-7780.34	1	Low Confidence	-0.462625	0.00105993	0.00633373	up	up	-0.400912	0.221716	0.961199	up	up	-0.38474	0.0205061	0.423628	NA
712	hsa-miR-200c	ZNF669	220215_at	0.005	-7780.34	1	Low Confidence	-0.0595927	0.690704	0.712354	up	down	0.16401	0.629895	0.992492	up	down	0.186505	0.276096	0.978365	NA
338	hsa-miR-203	AGK	218568_at	0.212	-7780.34	1	Low Confidence	-0.307171	0.0357091	0.0681792	up	down	0.0915353	0.788957	0.961199	down	up	0.0988676	0.566185	0.748793	NA
347	hsa-miR-203	AKT3	212607_at	0.205	-7780.34	1	Low Confidence	-0.368996	0.0106995	0.0287012	up	up	-0.288336	0.389865	0.961199	down	up	-0.0758717	0.660083	0.604129	NA
357	hsa-miR-203	ANXA6	200982_s_at	0.19	-7780.34	1	Low Confidence	-0.288984	0.048829	0.0844455	up	up	0.604133	0.0490124	0.961199	down	up	-0.21912	0.199145	0.802231	NA
560	hsa-miR-203	APBB1IP	219994_at	0.022	-7780.34	1	Low Confidence	0.0649984	0.66424	0.690546	up	down	0.256299	0.446813	0.992492	down	down	0.213993	0.210124	0.975587	NA
392	hsa-miR-203	BCAR3	204032_at	0.164	-7780.34	1	Low Confidence	-0.392737	0.00632117	0.0198831	up	down	-0.389025	0.237002	0.961199	down	down	-0.247535	0.145515	0.563231	NA
487	hsa-miR-203	C1S	208747_s_at	0.092	-7780.34	1	Low Confidence	-0.152395	0.306485	0.348171	up	down	-0.237992	0.480996	0.975216	down	down	0.0966705	0.574887	0.937237	NA
535	hsa-miR-203	C9orf116	221946_at	0.047	-7780.34	1	Low Confidence	0.228318	0.122687	0.165459	up	up	0.0823818	0.809709	0.96451	down	up	-0.0864176	0.616269	0.869723	NA
209	hsa-miR-203	CDKN2C	204159_at	0.368	-7780.34	1	Low Confidence	-0.438999	0.0020222	0.00958913	up	down	-0.320374	0.336795	0.961199	down	up	-0.229812	0.17755	0.492244	NA
553	hsa-miR-203	CDKN2C	211792_s_at	0.027	-7780.34	1	Low Confidence	-0.461153	0.00110493	0.00644545	up	up	-0.256299	0.446813	0.961199	down	up	-0.286057	0.0907763	0.429385	NA
530	hsa-miR-203	CHST2	203921_at	0.053	-7780.34	1	Low Confidence	-0.163259	0.272866	0.316835	up	down	-0.503444	0.1144	0.968222	down	down	0.257642	0.129258	0.934847	NA
173	hsa-miR-203	DNAJB4	203810_at	0.425	-7780.34	1	Low Confidence	-0.32487	0.0258777	0.0538845	up	down	-0.233415	0.489719	0.961199	down	down	-0.203594	0.233663	0.727533	NA
518	hsa-miR-203	ENSA	221487_s_at	0.063	-7780.34	1	Low Confidence	0.0695148	0.642434	0.671677	up	up	-0.402755	0.219399	0.992492	down	up	-0.242995	0.153286	0.975272	NA
299	hsa-miR-203	EXT1	201995_at	0.253	-7780.34	1	Low Confidence	-0.315227	0.030908	0.0615648	up	up	-0.315797	0.344131	0.961199	down	up	-0.099014	0.565607	0.740799	NA
424	hsa-miR-203	EXT1	215206_at	0.129	-7780.34	1	Low Confidence	-0.238938	0.105772	0.1478	up	down	-0.645324	0.0320089	0.96451	down	up	-0.00761646	0.964835	0.855565	NA
221	hsa-miR-203	GLIPR1	204221_x_at	0.36	-7780.34	1	Low Confidence	-0.370827	0.0102875	0.0279016	up	down	-0.718552	0.0127316	0.961199	down	down	-0.05478	0.751002	0.604129	NA
409	hsa-miR-203	GLIPR1	214085_x_at	0.147	-7780.34	1	Low Confidence	-0.377967	0.00880852	0.0253893	up	up	-0.43937	0.176342	0.961199	down	up	-0.102676	0.551248	0.60255	NA
471	hsa-miR-203	GLIPR1	204222_s_at	0.101	-7780.34	1	Low Confidence	-0.459078	0.00117131	0.00662972	up	down	-0.265452	0.430161	0.961199	down	up	-0.220292	0.196693	0.44839	NA
470	hsa-miR-203	GPRC5B	203632_s_at	0.101	-7780.34	1	Low Confidence	-0.285749	0.0515281	0.0873788	up	down	-0.549212	0.0801351	0.961199	down	up	0.02241	0.896779	0.802231	NA
432	hsa-miR-203	GRK5	204396_s_at	0.123	-7780.34	1	Low Confidence	-0.344766	0.0176336	0.0408854	up	down	0.0228838	0.946754	0.961199	down	down	-0.211064	0.216582	0.647817	NA
475	hsa-miR-203	HNRPUL2	222264_at	0.1	-7780.34	1	Low Confidence	0.364785	0.0117011	0.0304975	up	up	0.123573	0.717364	0.961199	down	up	0.15643	0.362251	0.605956	NA
423	hsa-miR-203	IKBKB	209341_s_at	0.13	-7780.34	1	Low Confidence	-0.20891	0.158759	0.204	up	up	0.0961121	0.778626	0.968222	down	up	-0.0461382	0.789314	0.890736	NA
184	hsa-miR-203	ITPR1	203710_at	0.416	-7780.34	1	Low Confidence	-0.372536	0.00991542	0.0270923	up	down	0.0686515	0.841041	0.961199	down	down	-0.11205	0.515288	0.604129	NA
506	hsa-miR-203	KIF18A	221258_s_at	0.072	-7780.34	1	Low Confidence	-0.225328	0.127801	0.170788	up	down	-0.260876	0.438449	0.96451	down	up	-0.0498	0.773015	0.869723	NA
436	hsa-miR-203	LRCH3	214739_at	0.122	-7780.34	1	Low Confidence	-0.175465	0.238113	0.284574	up	down	0	1	0.968222	down	down	0.03486	0.840042	0.915826	NA
512	hsa-miR-203	MKL1	212748_at	0.067	-7780.34	1	Low Confidence	-0.16155	0.277986	0.321258	up	up	0.407332	0.213708	0.968222	down	up	0.0641541	0.710099	0.934847	NA
404	hsa-miR-203	NAT1	214440_at	0.152	-7780.34	1	Low Confidence	0.340311	0.0192544	0.0435445	up	up	0.485137	0.130391	0.961199	down	up	0.11161	0.516947	0.669265	NA
198	hsa-miR-203	NEIL3	219502_at	0.393	-7780.34	1	Low Confidence	-0.219957	0.137383	0.18194	up	up	-0.540058	0.0863549	0.96451	down	up	0.03237	0.851336	0.874357	NA
222	hsa-miR-203	NRP1	210510_s_at	0.36	-7780.34	1	Low Confidence	-0.388903	0.00689953	0.0214014	up	down	-0.320374	0.336795	0.961199	down	up	-0.258244	0.128333	0.563678	NA
543	hsa-miR-203	NSMCE4A	219067_s_at	0.039	-7780.34	1	Low Confidence	0.0953921	0.523589	0.555322	up	up	-0.462253	0.152286	0.991515	down	up	-0.0919835	0.593648	0.970708	NA
237	hsa-miR-203	OVOL1	206604_at	0.332	-7780.34	1	Low Confidence	0.245163	0.0967233	0.137349	up	up	-0.553789	0.0771402	0.961199	down	down	0.00380823	0.982414	0.850818	NA
401	hsa-miR-203	PIK3C3	204297_at	0.155	-7780.34	1	Low Confidence	-0.300458	0.040165	0.0743609	up	up	0.306643	0.35905	0.961199	down	up	-0.253833	0.135217	0.767365	NA
361	hsa-miR-203	PLEKHG5	210847_x_at	0.188	-7780.34	1	Low Confidence	0.151114	0.310619	0.351238	up	down	0.196801	0.561917	0.975216	down	down	-0.128015	0.456844	0.942942	NA
319	hsa-miR-203	PSMC3IP	213951_s_at	0.235	-7780.34	1	Low Confidence	-0.13453	0.367289	0.403523	up	down	0.0183488	0.957297	0.979475	down	up	0.230311	0.176585	0.957457	NA
416	hsa-miR-203	PTPN6	206687_s_at	0.137	-7780.34	1	Low Confidence	0.61129	5.02e-06	0.000194016	up	down	-0.15561	0.647758	0.742517	down	down	0.493459	0.00222666	0.195196	NA
218	hsa-miR-203	PTPRD	214043_at	0.361	-7780.34	1	Low Confidence	0.0632896	0.672564	0.697228	up	down	0.114419	0.737637	0.992492	down	down	0.35856	0.0317606	0.978311	NA
366	hsa-miR-203	SAP30L	219129_s_at	0.185	-7780.34	1	Low Confidence	-0.266036	0.0706898	0.108697	up	down	0.443946	0.171356	0.961199	down	down	-0.107802	0.531437	0.827454	NA
305	hsa-miR-203	SCG5	203889_at	0.245	-7780.34	1	Low Confidence	-0.247177	0.0939275	0.134837	up	down	0.0640747	0.851533	0.961199	down	down	-0.195538	0.253081	0.849216	NA
266	hsa-miR-203	SEMA4G	219194_at	0.297	-7780.34	1	Low Confidence	0.366371	0.0113146	0.0300225	up	up	0.425639	0.191827	0.961199	down	up	0.135632	0.430273	0.604129	NA
257	hsa-miR-203	SMARCA1	203875_at	0.307	-7780.34	1	Low Confidence	-0.408727	0.00433922	0.0152599	up	up	0.0869586	0.799318	0.961199	down	up	-0.351969	0.0352765	0.546039	NA
426	hsa-miR-203	SNCA	204467_s_at	0.128	-7780.34	1	Low Confidence	-0.16155	0.277986	0.321258	up	down	0.0869586	0.799318	0.968222	down	down	0.131384	0.444984	0.934847	NA
433	hsa-miR-203	SNCA	215811_at	0.123	-7780.34	1	Low Confidence	-0.131034	0.379981	0.415605	up	down	-0.302067	0.366633	0.986606	down	down	0.0717705	0.677437	0.962561	NA
517	hsa-miR-203	SNCA	204466_s_at	0.065	-7780.34	1	Low Confidence	-0.102472	0.493091	0.526776	up	down	-0.109842	0.747831	0.991515	down	down	0.135046	0.432286	0.970708	NA
284	hsa-miR-203	SOX5	207336_at	0.269	-7780.34	1	Low Confidence	-0.30003	0.0404633	0.0747249	up	down	-0.14188	0.677316	0.961199	down	down	-0.0930087	0.589521	0.770545	NA
253	hsa-miR-203	TFPI	213258_at	0.313	-7780.34	1	Low Confidence	-0.318462	0.0291373	0.0588349	up	down	-0.173917	0.609053	0.961199	down	up	-0.143102	0.405067	0.738842	NA
568	hsa-miR-203	TFPI	210665_at	0.019	-7780.34	1	Low Confidence	-0.3657	0.0114768	0.0302688	up	down	-0.137303	0.687262	0.961199	down	down	-0.28093	0.0969728	0.604129	NA
246	hsa-miR-203	TNC	216005_at	0.321	-7780.34	1	Low Confidence	-0.28282	0.0540754	0.0897984	up	down	-0.118996	0.727481	0.961199	down	down	-0.0257788	0.881365	0.814982	NA
240	hsa-miR-203	TNFRSF8	206729_at	0.328	-7780.34	1	Low Confidence	-0.0244736	0.870291	0.879868	up	down	-0.178494	0.599511	0.998907	down	down	0.285032	0.0919906	0.997286	NA
462	hsa-miR-203	TRPM4	219360_s_at	0.106	-7780.34	1	Low Confidence	0.218492	0.140087	0.184583	up	down	0.320374	0.336795	0.96451	down	down	-0.124353	0.469925	0.874357	NA
179	hsa-miR-203	VCAN	221731_x_at	0.42	-7780.34	1	Low Confidence	-0.269209	0.0672717	0.104534	up	down	0.077805	0.820127	0.961199	down	up	0.0328094	0.849341	0.827454	NA
181	hsa-miR-203	VCAN	215646_s_at	0.419	-7780.34	1	Low Confidence	-0.277571	0.0588926	0.0953438	up	down	-0.375295	0.255398	0.961199	down	down	0.0374964	0.828119	0.826105	NA
304	hsa-miR-203	VCAN	204620_s_at	0.247	-7780.34	1	Low Confidence	-0.257553	0.0805049	0.119538	up	down	-0.183071	0.590025	0.961199	down	up	0.0407188	0.813597	0.830631	NA
325	hsa-miR-203	VCAN	204619_s_at	0.223	-7780.34	1	Low Confidence	-0.284903	0.0522537	0.0877915	up	down	-0.298168	0.373155	0.961199	down	down	0.0553658	0.748425	0.808126	NA
241	hsa-miR-203	ZBTB20	205383_s_at	0.327	-7780.34	1	Low Confidence	-0.221117	0.13527	0.179789	up	down	-0.0823818	0.809709	0.96451	down	up	0.0184553	0.914922	0.874357	NA
317	hsa-miR-203	ZFP161	209724_s_at	0.237	-7780.34	1	Low Confidence	-0.275862	0.0605333	0.0971441	up	down	0.201378	0.552668	0.961199	down	down	-0.131823	0.44345	0.826105	NA
